# Supplementary material for: (Z)-3-Methyl-1-phenyl-4-[(p-tol­yl)(p-tolyl­amino)­methyl­idene]-1H-pyrazol-5(4H)-one
Source: Acta Crystallogr Sect E Struct Rep Online. 2012 Sep 29;68(Pt 10):o3036. doi: 10.1107/S1600536812040330 (PMC3470389; doi:10.1107/S1600536812040330)
Supplement: Supplementary file 1 [file e-68-o3036-sup1.cif]

##############################################################################
#                                                                            #
# This CIF contains the data in a paper accepted for publication in          #
# Acta Crystallographica Section E. It conforms to the requirements of       #
# Notes for Authors for Acta Crystallographica Section E, and has been       #
# peer reviewed under the auspices of the IUCr Commission on Journals.       #
#                                                                            #
# Full details of the Crystallographic Information File format               #
# are given in the paper "The Crystallographic Information File (CIF):       #
# a New Standard Archive File for Crystallography" by S. R. Hall, F. H.      #
# Allen and I. D. Brown [Acta Cryst. (1991), A47, 655-685].                  #
#                                                                            #
# The current version of the core CIF dictionary is obtainable from          #
# ftp://ftp.iucr.org/pub/cif_core.dic.                                       #
#                                                                            #
# Software is freely available for graphical display of the structure(s)     #
# in this CIF. For information consult the CIF software page                 #
# http://www.iucr.org/resources/cif/software.                                #
#                                                                            #
# This file may be used for bona fide research purposes within the           #
# scientific community so long as proper attribution is given to the journal # 
# article from which it was obtained.                                        #
#                                                                            #
##############################################################################
data_I
_audit_creation_method     SHELXL-97
_chemical_name_systematic
;
(<i>Z</i>)-3-Methyl-1-phenyl-4-[(<i>p</i>-tolyl)(<i>p</i>-
tolylamino)methylidene]-1<i>H</i>-pyrazol-5(4<i>H</i>)-one
;
_chemical_name_common     ?
_chemical_formula_moiety     'C25 H23 N3 O'
_chemical_formula_sum     'C25 H23 N3 O'
_chemical_formula_iupac     'C25 H23 N3 O'
_chemical_formula_weight     381.46
_chemical_melting_point     ?
_symmetry_cell_setting     monoclinic
_symmetry_space_group_name_H-M     'P 21/n'
_symmetry_space_group_name_Hall     '-P 2yn'
loop_
    _symmetry_equiv_pos_as_xyz
    'x, y, z'
    '-x+1/2, y+1/2, -z+1/2'
    '-x, -y, -z'
    'x-1/2, -y-1/2, z-1/2'
_cell_length_a     9.2694(4)
_cell_length_b     18.3156(8)
_cell_length_c     12.6716(7)
_cell_angle_alpha     90.00
_cell_angle_beta     105.124(5)
_cell_angle_gamma     90.00
_cell_volume     2076.80(17)
_cell_formula_units_Z     4
_cell_measurement_reflns_used     3374
_cell_measurement_theta_min     3.5032
_cell_measurement_theta_max     29.0232
_cell_measurement_temperature     293(2)
_exptl_crystal_description     'block'
_exptl_crystal_colour     yellow
_exptl_crystal_size_max     0.30
_exptl_crystal_size_mid     0.30
_exptl_crystal_size_min     0.20
_exptl_crystal_density_diffrn     1.220
_exptl_crystal_density_meas     ?
_exptl_crystal_density_method     'not measured'
_exptl_crystal_F_000     808
_exptl_absorpt_coefficient_mu     0.076
_exptl_absorpt_correction_type     multi-scan
_exptl_absorpt_process_details     '(CrysAlis PRO; Oxford Diffraction, 2010)'
_exptl_absorpt_correction_T_min     0.91374
_exptl_absorpt_correction_T_max     1.00000
_exptl_special_details
;
<i>CrysAlis PRO</i>, Oxford Diffraction Ltd., Version 1.171.34.40 (release
27--08-2010 CrysAlis171. NET) (compiled Aug 27 2010,11:50:40) Empirical
absorption correction using spherical harmonics, implemented in SCALE3 ABSPACK
scaling algorithm.
;
_diffrn_ambient_temperature     293(2)
_diffrn_radiation_type     MoK\a
_diffrn_radiation_wavelength     0.71073
_diffrn_radiation_source     'fine-focus sealed tube'
_diffrn_radiation_monochromator     graphite
_diffrn_measurement_device_type     'Oxford Diffraction Xcalibur Sapphire3'
_diffrn_measurement_method     '\w scans'
_diffrn_detector_area_resol_mean     16.1049
_diffrn_reflns_number     9542
_diffrn_reflns_av_R_equivalents     0.0389
_diffrn_reflns_av_sigmaI/netI     0.0643
_diffrn_reflns_theta_min     3.51
_diffrn_reflns_theta_max     26.00
_diffrn_reflns_theta_full     26.00
_diffrn_measured_fraction_theta_max     0.997
_diffrn_measured_fraction_theta_full     0.997
_diffrn_reflns_limit_h_min     -11
_diffrn_reflns_limit_h_max     11
_diffrn_reflns_limit_k_min     -22
_diffrn_reflns_limit_k_max     19
_diffrn_reflns_limit_l_min     -15
_diffrn_reflns_limit_l_max     12
_diffrn_standards_number     0
_diffrn_standards_interval_count     0
_diffrn_standards_interval_time     0
_diffrn_standards_decay_%     0
_refine_special_details
;
Refinement of <i>F</i>^2^ against ALL reflections. The weighted <i>R</i>-factor
<i>wR</i> and goodness of fit <i>S</i> are based on <i>F</i>^2^, conventional
<i>R</i>-factors <i>R</i> are based on <i>F</i>, with <i>F</i> set to zero for
negative <i>F</i>^2^. The threshold expression of <i>F</i>^2^ >
\s(<i>F</i>^2^) is used only for calculating <i>R</i>-factors(gt) <i>etc</i>.
and is not relevant to the choice of reflections for refinement.
<i>R</i>-factors based on <i>F</i>^2^ are statistically about twice as large
as those based on <i>F</i>, and <i>R</i>- factors based on ALL data will be
even larger.
;
_reflns_number_total     4077
_reflns_number_gt     2343
_reflns_threshold_expression     I>2\s(I)
_refine_ls_structure_factor_coef     Fsqd
_refine_ls_matrix_type     full
_refine_ls_R_factor_all     0.1001
_refine_ls_R_factor_gt     0.0523
_refine_ls_wR_factor_gt     0.1060
_refine_ls_wR_factor_ref     0.1316
_refine_ls_goodness_of_fit_ref     1.010
_refine_ls_restrained_S_all     1.010
_refine_ls_number_reflns     4077
_refine_ls_number_parameters     270
_refine_ls_number_restraints     0
_refine_ls_hydrogen_treatment     mixed
_refine_ls_weighting_scheme     calc
_refine_ls_weighting_details
                 'calc w=1/[\s^2^(Fo^2^)+(0.0435P)^2^] where P=(Fo^2^+2Fc^2^)/3'
_atom_sites_solution_hydrogens     geom
_atom_sites_solution_primary     direct
_atom_sites_solution_secondary     difmap
_refine_ls_shift/su_max     0.001
_refine_ls_shift/su_mean     0.000
_refine_diff_density_max     0.174
_refine_diff_density_min     -0.141
_refine_ls_extinction_method     'SHELXL97 (Sheldrick, 2008)'
_refine_ls_extinction_coef     0.0018(5)
_refine_ls_extinction_expression
                                  'Fc^*^=kFc[1+0.001xFc^2^\l^3^/sin(2\q)]^-1/4^'
loop_
    _atom_type_symbol
    _atom_type_description
    _atom_type_scat_dispersion_real
    _atom_type_scat_dispersion_imag
    _atom_type_scat_source
    'C' 'C' 0.0033 0.0016
                         'International Tables Vol C Tables 4.2.6.8 and 6.1.1.4'
    'H' 'H' 0.0000 0.0000
                         'International Tables Vol C Tables 4.2.6.8 and 6.1.1.4'
    'N' 'N' 0.0061 0.0033
                         'International Tables Vol C Tables 4.2.6.8 and 6.1.1.4'
    'O' 'O' 0.0106 0.0060
                         'International Tables Vol C Tables 4.2.6.8 and 6.1.1.4'
_computing_data_collection     'CrysAlis PRO (Oxford Diffraction, 2010)'
_computing_cell_refinement     'CrysAlis PRO (Oxford Diffraction, 2010)'
_computing_data_reduction     'CrysAlis PRO (Oxford Diffraction, 2010)'
_computing_structure_solution     'SHELXS97 (Sheldrick, 2008)'
_computing_structure_refinement     'SHELXL97 (Sheldrick, 2008)'
_computing_molecular_graphics     'ORTEP-3 (Farrugia, 1997)'
_computing_publication_material     'PLATON (Spek, 2009)'
loop_
    _atom_site_type_symbol
    _atom_site_label
    _atom_site_fract_x
    _atom_site_fract_y
    _atom_site_fract_z
    _atom_site_U_iso_or_equiv
    _atom_site_adp_type
    _atom_site_calc_flag
    _atom_site_refinement_flags
    _atom_site_occupancy
    _atom_site_symmetry_multiplicity
    _atom_site_disorder_assembly
    _atom_site_disorder_group
    N N1 0.37979(16) 0.27791(8) 0.08898(14) 0.0507(5) Uani d . 1 1 . .
    N N2 0.34012(18) 0.35209(9) 0.07998(16) 0.0566(5) Uani d . 1 1 . .
    C C3 0.1970(2) 0.35428(11) 0.03270(17) 0.0497(6) Uani d . 1 1 . .
    C C4 0.1351(2) 0.28261(10) 0.01024(16) 0.0453(5) Uani d . 1 1 . .
    C C5 0.2589(2) 0.23347(11) 0.04912(16) 0.0466(5) Uani d . 1 1 . .
    O O5 0.26105(14) 0.16518(7) 0.04952(12) 0.0560(4) Uani d . 1 1 . .
    C C6 0.1232(2) 0.42734(11) 0.0119(2) 0.0711(8) Uani d . 1 1 . .
    H H6A 0.1927 0.4645 0.0460 0.107 Uiso calc R 1 1 . .
    H H6B 0.0380 0.4284 0.0416 0.107 Uiso calc R 1 1 . .
    H H6C 0.0914 0.4361 -0.0654 0.107 Uiso calc R 1 1 . .
    C C7 0.5268(2) 0.25907(11) 0.14877(18) 0.0489(5) Uani d . 1 1 . .
    C C8 0.5900(2) 0.19386(12) 0.12908(19) 0.0588(6) Uani d . 1 1 . .
    H H8 0.5369 0.1621 0.0757 0.071 Uiso calc R 1 1 . .
    C C9 0.7325(2) 0.17612(13) 0.1892(2) 0.0707(7) Uani d . 1 1 . .
    H H9 0.7753 0.1322 0.1761 0.085 Uiso calc R 1 1 . .
    C C10 0.8117(3) 0.22272(15) 0.2681(2) 0.0741(8) Uani d . 1 1 . .
    H H10 0.9072 0.2102 0.3089 0.089 Uiso calc R 1 1 . .
    C C11 0.7492(2) 0.28799(14) 0.28674(19) 0.0656(7) Uani d . 1 1 . .
    H H11 0.8033 0.3198 0.3397 0.079 Uiso calc R 1 1 . .
    C C12 0.6064(2) 0.30674(12) 0.22733(18) 0.0562(6) Uani d . 1 1 . .
    H H12 0.5644 0.3509 0.2401 0.067 Uiso calc R 1 1 . .
    C C13 -0.0104(2) 0.25866(11) -0.03560(16) 0.0447(5) Uani d . 1 1 . .
    C C14 -0.1359(2) 0.31073(10) -0.07300(16) 0.0426(5) Uani d . 1 1 . .
    C C15 -0.2309(2) 0.32528(11) -0.00777(18) 0.0503(6) Uani d . 1 1 . .
    H H15 -0.2187 0.3008 0.0583 0.060 Uiso calc R 1 1 . .
    C C16 -0.3446(2) 0.37642(12) -0.04055(19) 0.0574(6) Uani d . 1 1 . .
    H H16 -0.4067 0.3861 0.0047 0.069 Uiso calc R 1 1 . .
    C C17 -0.3674(2) 0.41302(11) -0.1384(2) 0.0541(6) Uani d . 1 1 . .
    C C18 -0.2724(2) 0.39762(12) -0.20344(18) 0.0593(6) Uani d . 1 1 . .
    H H18 -0.2858 0.4217 -0.2699 0.071 Uiso calc R 1 1 . .
    C C19 -0.1579(2) 0.34719(11) -0.17182(17) 0.0555(6) Uani d . 1 1 . .
    H H19 -0.0956 0.3377 -0.2170 0.067 Uiso calc R 1 1 . .
    C C20 -0.4894(2) 0.46931(12) -0.1720(2) 0.0826(9) Uani d . 1 1 . .
    H H20A -0.5745 0.4544 -0.1474 0.124 Uiso calc R 1 1 . .
    H H20B -0.5176 0.4739 -0.2502 0.124 Uiso calc R 1 1 . .
    H H20C -0.4538 0.5155 -0.1398 0.124 Uiso calc R 1 1 . .
    N N21 -0.0338(2) 0.18632(9) -0.04121(15) 0.0546(5) Uani d . 1 1 . .
    C C22 -0.1653(2) 0.14481(11) -0.08416(18) 0.0503(6) Uani d . 1 1 . .
    C C23 -0.1729(3) 0.07733(11) -0.03820(19) 0.0636(7) Uani d . 1 1 . .
    H H23 -0.0940 0.0612 0.0186 0.076 Uiso calc R 1 1 . .
    C C24 -0.2965(3) 0.03342(13) -0.0756(2) 0.0750(8) Uani d . 1 1 . .
    H H24 -0.2995 -0.0122 -0.0440 0.090 Uiso calc R 1 1 . .
    C C25 -0.4156(3) 0.05601(13) -0.1591(2) 0.0666(7) Uani d . 1 1 . .
    C C26 -0.4042(3) 0.12227(13) -0.2062(2) 0.0676(7) Uani d . 1 1 . .
    H H26 -0.4824 0.1379 -0.2639 0.081 Uiso calc R 1 1 . .
    C C27 -0.2809(2) 0.16660(12) -0.17105(19) 0.0621(7) Uani d . 1 1 . .
    H H27 -0.2756 0.2109 -0.2057 0.074 Uiso calc R 1 1 . .
    C C28 -0.5540(3) 0.00866(15) -0.1984(3) 0.1072(11) Uani d . 1 1 . .
    H H28A -0.5999 0.0188 -0.2741 0.161 Uiso calc R 1 1 . .
    H H28B -0.6235 0.0192 -0.1560 0.161 Uiso calc R 1 1 . .
    H H28C -0.5261 -0.0419 -0.1900 0.161 Uiso calc R 1 1 . .
    H H21 0.060(2) 0.1594(11) -0.0076(17) 0.071(7) Uiso d . 1 1 . .
loop_
    _atom_site_aniso_label
    _atom_site_aniso_U_11
    _atom_site_aniso_U_22
    _atom_site_aniso_U_33
    _atom_site_aniso_U_12
    _atom_site_aniso_U_13
    _atom_site_aniso_U_23
    N1 0.0428(9) 0.0367(10) 0.0719(12) 0.0019(8) 0.0134(8) 0.0041(9)
    N2 0.0461(10) 0.0386(10) 0.0830(13) 0.0030(8) 0.0129(9) 0.0032(9)
    C3 0.0441(11) 0.0432(13) 0.0617(14) 0.0017(10) 0.0135(10) 0.0022(11)
    C4 0.0409(10) 0.0384(12) 0.0571(13) 0.0009(9) 0.0136(9) 0.0017(10)
    C5 0.0500(12) 0.0393(13) 0.0524(13) -0.0001(10) 0.0167(10) 0.0026(11)
    O5 0.0573(9) 0.0382(9) 0.0702(10) 0.0036(7) 0.0126(8) 0.0043(8)
    C6 0.0557(13) 0.0414(13) 0.107(2) 0.0041(11) 0.0059(13) 0.0020(13)
    C7 0.0434(11) 0.0462(13) 0.0589(14) 0.0036(10) 0.0165(10) 0.0100(11)
    C8 0.0518(13) 0.0508(14) 0.0747(16) 0.0046(11) 0.0183(11) 0.0078(12)
    C9 0.0602(15) 0.0585(16) 0.093(2) 0.0177(12) 0.0189(14) 0.0180(15)
    C10 0.0546(14) 0.0829(19) 0.0786(19) 0.0143(14) 0.0063(13) 0.0259(16)
    C11 0.0580(14) 0.0756(18) 0.0593(15) -0.0034(13) 0.0084(12) 0.0096(13)
    C12 0.0522(12) 0.0586(15) 0.0606(14) 0.0035(11) 0.0197(11) 0.0062(12)
    C13 0.0487(11) 0.0385(12) 0.0502(12) 0.0021(10) 0.0187(9) 0.0016(10)
    C14 0.0398(10) 0.0402(12) 0.0481(12) -0.0007(9) 0.0119(9) -0.0011(10)
    C15 0.0489(12) 0.0503(14) 0.0540(13) -0.0028(10) 0.0174(10) 0.0030(11)
    C16 0.0471(12) 0.0565(14) 0.0725(16) -0.0016(11) 0.0227(11) -0.0076(13)
    C17 0.0439(12) 0.0397(13) 0.0700(16) -0.0004(10) -0.0006(11) -0.0071(12)
    C18 0.0719(15) 0.0464(14) 0.0547(14) 0.0044(12) 0.0077(12) 0.0075(12)
    C19 0.0662(14) 0.0516(14) 0.0529(14) 0.0054(11) 0.0228(11) 0.0029(11)
    C20 0.0592(15) 0.0561(15) 0.116(2) 0.0091(12) -0.0072(15) -0.0108(15)
    N21 0.0467(10) 0.0416(11) 0.0733(13) -0.0009(9) 0.0117(9) 0.0031(10)
    C22 0.0532(12) 0.0380(12) 0.0631(14) -0.0033(10) 0.0211(11) -0.0037(11)
    C23 0.0741(15) 0.0430(14) 0.0709(16) -0.0051(12) 0.0139(13) -0.0025(12)
    C24 0.1014(19) 0.0424(14) 0.0863(18) -0.0170(14) 0.0338(16) -0.0045(14)
    C25 0.0684(15) 0.0524(15) 0.0857(18) -0.0165(13) 0.0324(14) -0.0247(14)
    C26 0.0591(14) 0.0579(16) 0.0823(17) -0.0048(12) 0.0120(12) -0.0122(14)
    C27 0.0601(14) 0.0498(14) 0.0724(16) -0.0072(11) 0.0102(12) -0.0001(12)
    C28 0.099(2) 0.089(2) 0.140(3) -0.0458(17) 0.0429(19) -0.038(2)
_geom_special_details
;
All e.s.d.'s (except the e.s.d. in the dihedral angle between two l.s. planes)
are estimated using the full covariance matrix. The cell e.s.d.'s are taken
into account individually in the estimation of e.s.d.'s in distances, angles
and torsion angles; correlations between e.s.d.'s in cell parameters are only
used when they are defined by crystal symmetry. An approximate (isotropic)
treatment of cell e.s.d.'s is used for estimating e.s.d.'s involving l.s.
planes.
;
loop_
    _geom_bond_atom_site_label_1
    _geom_bond_atom_site_label_2
    _geom_bond_site_symmetry_2
    _geom_bond_distance
    _geom_bond_publ_flag
    N1 C5 . 1.370(2) ?
    N1 N2 . 1.404(2) ?
    N1 C7 . 1.418(2) ?
    N2 C3 . 1.306(2) ?
    C3 C4 . 1.431(3) ?
    C3 C6 . 1.495(3) ?
    C4 C13 . 1.392(2) ?
    C4 C5 . 1.440(2) ?
    C5 O5 . 1.251(2) ?
    C6 H6A . 0.9600 ?
    C6 H6B . 0.9600 ?
    C6 H6C . 0.9600 ?
    C7 C8 . 1.381(3) ?
    C7 C12 . 1.384(3) ?
    C8 C9 . 1.381(3) ?
    C8 H8 . 0.9300 ?
    C9 C10 . 1.372(3) ?
    C9 H9 . 0.9300 ?
    C10 C11 . 1.375(3) ?
    C10 H10 . 0.9300 ?
    C11 C12 . 1.384(3) ?
    C11 H11 . 0.9300 ?
    C12 H12 . 0.9300 ?
    C13 N21 . 1.342(2) ?
    C13 C14 . 1.483(2) ?
    C14 C15 . 1.382(3) ?
    C14 C19 . 1.386(3) ?
    C15 C16 . 1.390(3) ?
    C15 H15 . 0.9300 ?
    C16 C17 . 1.377(3) ?
    C16 H16 . 0.9300 ?
    C17 C18 . 1.383(3) ?
    C17 C20 . 1.507(3) ?
    C18 C19 . 1.385(3) ?
    C18 H18 . 0.9300 ?
    C19 H19 . 0.9300 ?
    C20 H20A . 0.9600 ?
    C20 H20B . 0.9600 ?
    C20 H20C . 0.9600 ?
    N21 C22 . 1.419(2) ?
    N21 H21 . 0.99(2) ?
    C22 C23 . 1.376(3) ?
    C22 C27 . 1.380(3) ?
    C23 C24 . 1.378(3) ?
    C23 H23 . 0.9300 ?
    C24 C25 . 1.378(3) ?
    C24 H24 . 0.9300 ?
    C25 C26 . 1.369(3) ?
    C25 C28 . 1.521(3) ?
    C26 C27 . 1.378(3) ?
    C26 H26 . 0.9300 ?
    C27 H27 . 0.9300 ?
    C28 H28A . 0.9600 ?
    C28 H28B . 0.9600 ?
    C28 H28C . 0.9600 ?
loop_
    _geom_angle_atom_site_label_1
    _geom_angle_atom_site_label_2
    _geom_angle_atom_site_label_3
    _geom_angle_site_symmetry_1
    _geom_angle_site_symmetry_3
    _geom_angle
    _geom_angle_publ_flag
    C5 N1 N2 . . 111.90(14) ?
    C5 N1 C7 . . 129.18(16) ?
    N2 N1 C7 . . 118.26(15) ?
    C3 N2 N1 . . 106.27(15) ?
    N2 C3 C4 . . 111.68(17) ?
    N2 C3 C6 . . 118.15(18) ?
    C4 C3 C6 . . 130.17(17) ?
    C13 C4 C3 . . 131.76(18) ?
    C13 C4 C5 . . 122.98(18) ?
    C3 C4 C5 . . 105.24(15) ?
    O5 C5 N1 . . 125.57(16) ?
    O5 C5 C4 . . 129.53(17) ?
    N1 C5 C4 . . 104.89(16) ?
    C3 C6 H6A . . 109.5 ?
    C3 C6 H6B . . 109.5 ?
    H6A C6 H6B . . 109.5 ?
    C3 C6 H6C . . 109.5 ?
    H6A C6 H6C . . 109.5 ?
    H6B C6 H6C . . 109.5 ?
    C8 C7 C12 . . 120.25(18) ?
    C8 C7 N1 . . 120.50(19) ?
    C12 C7 N1 . . 119.25(18) ?
    C9 C8 C7 . . 119.6(2) ?
    C9 C8 H8 . . 120.2 ?
    C7 C8 H8 . . 120.2 ?
    C10 C9 C8 . . 120.5(2) ?
    C10 C9 H9 . . 119.7 ?
    C8 C9 H9 . . 119.7 ?
    C9 C10 C11 . . 119.8(2) ?
    C9 C10 H10 . . 120.1 ?
    C11 C10 H10 . . 120.1 ?
    C10 C11 C12 . . 120.5(2) ?
    C10 C11 H11 . . 119.7 ?
    C12 C11 H11 . . 119.7 ?
    C7 C12 C11 . . 119.3(2) ?
    C7 C12 H12 . . 120.3 ?
    C11 C12 H12 . . 120.3 ?
    N21 C13 C4 . . 117.32(17) ?
    N21 C13 C14 . . 121.02(17) ?
    C4 C13 C14 . . 121.62(17) ?
    C15 C14 C19 . . 118.75(19) ?
    C15 C14 C13 . . 120.14(18) ?
    C19 C14 C13 . . 121.09(19) ?
    C14 C15 C16 . . 120.2(2) ?
    C14 C15 H15 . . 119.9 ?
    C16 C15 H15 . . 119.9 ?
    C17 C16 C15 . . 121.6(2) ?
    C17 C16 H16 . . 119.2 ?
    C15 C16 H16 . . 119.2 ?
    C16 C17 C18 . . 117.72(19) ?
    C16 C17 C20 . . 121.0(2) ?
    C18 C17 C20 . . 121.2(2) ?
    C17 C18 C19 . . 121.5(2) ?
    C17 C18 H18 . . 119.2 ?
    C19 C18 H18 . . 119.2 ?
    C18 C19 C14 . . 120.2(2) ?
    C18 C19 H19 . . 119.9 ?
    C14 C19 H19 . . 119.9 ?
    C17 C20 H20A . . 109.5 ?
    C17 C20 H20B . . 109.5 ?
    H20A C20 H20B . . 109.5 ?
    C17 C20 H20C . . 109.5 ?
    H20A C20 H20C . . 109.5 ?
    H20B C20 H20C . . 109.5 ?
    C13 N21 C22 . . 131.33(18) ?
    C13 N21 H21 . . 110.9(11) ?
    C22 N21 H21 . . 117.8(11) ?
    C23 C22 C27 . . 118.87(19) ?
    C23 C22 N21 . . 116.91(18) ?
    C27 C22 N21 . . 124.16(19) ?
    C22 C23 C24 . . 120.5(2) ?
    C22 C23 H23 . . 119.7 ?
    C24 C23 H23 . . 119.7 ?
    C25 C24 C23 . . 121.1(2) ?
    C25 C24 H24 . . 119.5 ?
    C23 C24 H24 . . 119.5 ?
    C26 C25 C24 . . 117.6(2) ?
    C26 C25 C28 . . 121.1(2) ?
    C24 C25 C28 . . 121.2(2) ?
    C25 C26 C27 . . 122.2(2) ?
    C25 C26 H26 . . 118.9 ?
    C27 C26 H26 . . 118.9 ?
    C26 C27 C22 . . 119.6(2) ?
    C26 C27 H27 . . 120.2 ?
    C22 C27 H27 . . 120.2 ?
    C25 C28 H28A . . 109.5 ?
    C25 C28 H28B . . 109.5 ?
    H28A C28 H28B . . 109.5 ?
    C25 C28 H28C . . 109.5 ?
    H28A C28 H28C . . 109.5 ?
    H28B C28 H28C . . 109.5 ?
loop_
    _geom_torsion_atom_site_label_1
    _geom_torsion_atom_site_label_2
    _geom_torsion_atom_site_label_3
    _geom_torsion_atom_site_label_4
    _geom_torsion_site_symmetry_1
    _geom_torsion_site_symmetry_2
    _geom_torsion_site_symmetry_3
    _geom_torsion_site_symmetry_4
    _geom_torsion
    _geom_torsion_publ_flag
    C5 N1 N2 C3 . . . . -1.5(2) ?
    C7 N1 N2 C3 . . . . -173.05(18) ?
    N1 N2 C3 C4 . . . . 1.1(2) ?
    N1 N2 C3 C6 . . . . -179.7(2) ?
    N2 C3 C4 C13 . . . . 178.0(2) ?
    C6 C3 C4 C13 . . . . -1.1(4) ?
    N2 C3 C4 C5 . . . . -0.4(2) ?
    C6 C3 C4 C5 . . . . -179.4(2) ?
    N2 N1 C5 O5 . . . . -178.0(2) ?
    C7 N1 C5 O5 . . . . -7.6(4) ?
    N2 N1 C5 C4 . . . . 1.2(2) ?
    C7 N1 C5 C4 . . . . 171.6(2) ?
    C13 C4 C5 O5 . . . . 0.1(4) ?
    C3 C4 C5 O5 . . . . 178.6(2) ?
    C13 C4 C5 N1 . . . . -179.07(19) ?
    C3 C4 C5 N1 . . . . -0.5(2) ?
    C5 N1 C7 C8 . . . . 33.6(3) ?
    N2 N1 C7 C8 . . . . -156.5(2) ?
    C5 N1 C7 C12 . . . . -146.3(2) ?
    N2 N1 C7 C12 . . . . 23.6(3) ?
    C12 C7 C8 C9 . . . . 0.8(3) ?
    N1 C7 C8 C9 . . . . -179.15(19) ?
    C7 C8 C9 C10 . . . . 0.0(4) ?
    C8 C9 C10 C11 . . . . -0.7(4) ?
    C9 C10 C11 C12 . . . . 0.7(4) ?
    C8 C7 C12 C11 . . . . -0.7(3) ?
    N1 C7 C12 C11 . . . . 179.17(19) ?
    C10 C11 C12 C7 . . . . 0.0(3) ?
    C3 C4 C13 N21 . . . . -176.9(2) ?
    C5 C4 C13 N21 . . . . 1.2(3) ?
    C3 C4 C13 C14 . . . . 0.8(3) ?
    C5 C4 C13 C14 . . . . 178.85(19) ?
    N21 C13 C14 C15 . . . . 77.8(3) ?
    C4 C13 C14 C15 . . . . -99.8(2) ?
    N21 C13 C14 C19 . . . . -104.0(2) ?
    C4 C13 C14 C19 . . . . 78.3(3) ?
    C19 C14 C15 C16 . . . . -1.0(3) ?
    C13 C14 C15 C16 . . . . 177.19(17) ?
    C14 C15 C16 C17 . . . . 0.9(3) ?
    C15 C16 C17 C18 . . . . -0.4(3) ?
    C15 C16 C17 C20 . . . . -178.89(18) ?
    C16 C17 C18 C19 . . . . 0.0(3) ?
    C20 C17 C18 C19 . . . . 178.46(18) ?
    C17 C18 C19 C14 . . . . -0.1(3) ?
    C15 C14 C19 C18 . . . . 0.6(3) ?
    C13 C14 C19 C18 . . . . -177.60(18) ?
    C4 C13 N21 C22 . . . . -178.6(2) ?
    C14 C13 N21 C22 . . . . 3.6(4) ?
    C13 N21 C22 C23 . . . . -152.0(2) ?
    C13 N21 C22 C27 . . . . 30.9(4) ?
    C27 C22 C23 C24 . . . . -2.4(4) ?
    N21 C22 C23 C24 . . . . -179.6(2) ?
    C22 C23 C24 C25 . . . . -0.5(4) ?
    C23 C24 C25 C26 . . . . 2.5(4) ?
    C23 C24 C25 C28 . . . . -178.2(2) ?
    C24 C25 C26 C27 . . . . -1.6(4) ?
    C28 C25 C26 C27 . . . . 179.1(2) ?
    C25 C26 C27 C22 . . . . -1.3(4) ?
    C23 C22 C27 C26 . . . . 3.3(4) ?
    N21 C22 C27 C26 . . . . -179.7(2) ?
loop_
    _geom_hbond_atom_site_label_D
    _geom_hbond_atom_site_label_H
    _geom_hbond_atom_site_label_A
    _geom_hbond_site_symmetry_A
    _geom_hbond_distance_DH
    _geom_hbond_distance_HA
    _geom_hbond_distance_DA
    _geom_hbond_angle_DHA
    N21 H21 O5 . 0.99(2) 1.82(2) 2.702(2) 146.4(17)
    C15 H15 Cg 1_455 0.93 2.63 3.470(2) 152
_iucr_refine_instructions_details
;
TITL NIPMPT in P2(1)/n
CELL  0.71073   9.2694  18.3156  12.6716   90.000  105.124   90.000
ZERR     4.00   0.0004   0.0008   0.0007    0.000    0.005    0.000
LATT   1
SYMM  1/2 - X, 1/2 + Y, 1/2 - Z
SFAC  C    H    N    O
UNIT  100  92   12   4
MERG   2
OMIT    -3.00  52.00
FMAP   2
PLAN   10
ACTA
BOND   $H
CONF
LIST   4
L.S.   5
WGHT    0.043500
EXTI    0.001836
FVAR       3.01738
N1    3    0.379794    0.277908    0.088980    11.00000    0.04277    0.03674 =
         0.07186    0.00406    0.01338    0.00190
N2    3    0.340119    0.352086    0.079977    11.00000    0.04608    0.03855 =
         0.08295    0.00322    0.01295    0.00304
C3    1    0.196951    0.354280    0.032696    11.00000    0.04406    0.04315 =
         0.06165    0.00223    0.01350    0.00166
C4    1    0.135087    0.282607    0.010235    11.00000    0.04088    0.03836 =
         0.05711    0.00166    0.01361    0.00087
C5    1    0.258899    0.233471    0.049118    11.00000    0.05005    0.03933 =
         0.05236    0.00263    0.01675   -0.00008
O5    4    0.261050    0.165177    0.049519    11.00000    0.05729    0.03821 =
         0.07023    0.00435    0.01263    0.00361
C6    1    0.123177    0.427337    0.011874    11.00000    0.05568    0.04144 =
         0.10749    0.00198    0.00585    0.00405
AFIX 137
H6A   2    0.192721    0.464537    0.046046    11.00000   -1.50000
H6B   2    0.037994    0.428352    0.041648    11.00000   -1.50000
H6C   2    0.091428    0.436051   -0.065448    11.00000   -1.50000
AFIX   0
C7    1    0.526778    0.259073    0.148768    11.00000    0.04338    0.04618 =
         0.05890    0.00996    0.01649    0.00357
C8    1    0.589995    0.193862    0.129080    11.00000    0.05177    0.05084 =
         0.07465    0.00784    0.01829    0.00460
AFIX  43
H8    2    0.536876    0.162111    0.075662    11.00000   -1.20000
AFIX   0
C9    1    0.732538    0.176117    0.189205    11.00000    0.06016    0.05854 =
         0.09295    0.01799    0.01891    0.01766
AFIX  43
H9    2    0.775282    0.132229    0.176119    11.00000   -1.20000
AFIX   0
C10   1    0.811653    0.222717    0.268121    11.00000    0.05460    0.08287 =
         0.07862    0.02594    0.00628    0.01430
AFIX  43
H10   2    0.907199    0.210201    0.308869    11.00000   -1.20000
AFIX   0
C11   1    0.749162    0.287989    0.286741    11.00000    0.05804    0.07557 =
         0.05928    0.00956    0.00840   -0.00336
AFIX  43
H11   2    0.803262    0.319784    0.339669    11.00000   -1.20000
AFIX   0
C12   1    0.606378    0.306736    0.227328    11.00000    0.05223    0.05862 =
         0.06062    0.00621    0.01970    0.00355
AFIX  43
H12   2    0.564401    0.350908    0.240088    11.00000   -1.20000
AFIX   0
C13   1   -0.010365    0.258663   -0.035603    11.00000    0.04866    0.03846 =
         0.05018    0.00165    0.01865    0.00215
C14   1   -0.135918    0.310734   -0.072996    11.00000    0.03982    0.04022 =
         0.04814   -0.00114    0.01194   -0.00073
C15   1   -0.230896    0.325276   -0.007766    11.00000    0.04892    0.05030 =
         0.05399    0.00297    0.01739   -0.00275
AFIX  43
H15   2   -0.218723    0.300777    0.058264    11.00000   -1.20000
AFIX   0
C16   1   -0.344601    0.376422   -0.040551    11.00000    0.04713    0.05654 =
         0.07251   -0.00764    0.02274   -0.00156
AFIX  43
H16   2   -0.406731    0.386147    0.004722    11.00000   -1.20000
AFIX   0
C17   1   -0.367446    0.413022   -0.138420    11.00000    0.04386    0.03971 =
         0.07004   -0.00709   -0.00061   -0.00042
C18   1   -0.272445    0.397623   -0.203443    11.00000    0.07193    0.04639 =
         0.05471    0.00748    0.00769    0.00438
AFIX  43
H18   2   -0.285754    0.421680   -0.269929    11.00000   -1.20000
AFIX   0
C19   1   -0.157914    0.347189   -0.171816    11.00000    0.06617    0.05162 =
         0.05285    0.00289    0.02280    0.00536
AFIX  43
H19   2   -0.095563    0.337750   -0.217026    11.00000   -1.20000
AFIX   0
C20   1   -0.489400    0.469307   -0.172000    11.00000    0.05924    0.05610 =
         0.11556   -0.01076   -0.00718    0.00910
AFIX 137
H20A  2   -0.574499    0.454409   -0.147443    11.00000   -1.50000
H20B  2   -0.517638    0.473863   -0.250181    11.00000   -1.50000
H20C  2   -0.453756    0.515508   -0.139769    11.00000   -1.50000
AFIX   0
N21   3   -0.033802    0.186319   -0.041206    11.00000    0.04672    0.04163 =
         0.07332    0.00313    0.01167   -0.00087
C22   1   -0.165310    0.144806   -0.084162    11.00000    0.05322    0.03802 =
         0.06306   -0.00365    0.02110   -0.00326
C23   1   -0.172897    0.077332   -0.038201    11.00000    0.07413    0.04298 =
         0.07088   -0.00250    0.01391   -0.00514
AFIX  43
H23   2   -0.094015    0.061217    0.018578    11.00000   -1.20000
AFIX   0
C24   1   -0.296457    0.033416   -0.075618    11.00000    0.10138    0.04239 =
         0.08631   -0.00446    0.03376   -0.01695
AFIX  43
H24   2   -0.299497   -0.012197   -0.044023    11.00000   -1.20000
AFIX   0
C25   1   -0.415561    0.056005   -0.159088    11.00000    0.06835    0.05242 =
         0.08574   -0.02467    0.03237   -0.01653
C26   1   -0.404239    0.122274   -0.206210    11.00000    0.05912    0.05788 =
         0.08231   -0.01216    0.01196   -0.00479
AFIX  43
H26   2   -0.482408    0.137908   -0.263893    11.00000   -1.20000
AFIX   0
C27   1   -0.280911    0.166604   -0.171053    11.00000    0.06007    0.04977 =
         0.07240   -0.00010    0.01022   -0.00720
AFIX  43
H27   2   -0.275617    0.210925   -0.205660    11.00000   -1.20000
AFIX   0
C28   1   -0.554024    0.008658   -0.198394    11.00000    0.09887    0.08897 =
         0.14045   -0.03784    0.04293   -0.04583
AFIX 137
H28A  2   -0.599908    0.018752   -0.274060    11.00000   -1.50000
H28B  2   -0.623473    0.019241   -0.155968    11.00000   -1.50000
H28C  2   -0.526075   -0.041901   -0.189960    11.00000   -1.50000
AFIX   0
H21   2    0.059773    0.159449   -0.007560    11.00000    0.07050
HKLF    4
END
;
data_global
_journal_date_recd_electronic     2012-09-17
_journal_date_accepted     2012-09-24
_journal_name_full     'Acta Crystallographica, Section E'
_journal_year     2012
_journal_volume     68
_journal_issue     10
_journal_page_first     o3036
_journal_page_last     o3036
_journal_paper_category     QO
_journal_paper_doi     10.1107/S1600536812040330
_journal_coeditor_code     LH5535
_publ_contact_author_name     'Gupta, Vivek K.'
_publ_contact_author_address
;
Post-Graduate Department of Physics & Electronics,
University of Jammu,
Jammu Tawi 180 006,
India
;
_publ_contact_author_email     'vivek_gupta2k2@hotmail.com'
_publ_contact_author_fax     '+911912432051'
_publ_contact_author_phone     '+919419102467'
_publ_section_title
;\
(<i>Z</i>)-3-Methyl-1-phenyl-4-[(<i>p</i>-tolyl)(<i>p</i>-tolylamino)\
methylidene]-1<i>H</i>-pyrazol-5(4<i>H</i>)-one
;
loop_
    _publ_author_name
    _publ_author_footnote
    _publ_author_address
    'Sharma, Naresh' .
;
Post-Graduate Department of Physics & Electronics,
University of Jammu, Jammu Tawi 180 006, India
;
    'Vyas, Komal M.' .
;
Department of Chemistry, Faculty of Science,
The M. S. University of Baroda, Vadodara 390 002, India
;
    'Jadeja, R. N.' .
;
Department of Chemistry, Faculty of Science,
The M. S. University of Baroda, Vadodara 390 002, India
;
    'Kant, Rajni' .
;
Post-Graduate Department of Physics & Electronics,
University of Jammu, Jammu Tawi 180 006, India
;
    'Gupta, Vivek K.' .
;
Post-Graduate Department of Physics & Electronics,
University of Jammu, Jammu Tawi 180 006, India
;
