# Supplementary material for: (Z)-3-Methyl-1-phenyl-4-[(p-tol­yl)(p-tolyl­amino)­methyl­idene]-1H-pyrazol-5(4H)-one
Source: Acta Crystallogr Sect E Struct Rep Online. 2012 Sep 29;68(Pt 10):o3036. doi: 10.1107/S1600536812040330 (PMC3470389; doi:10.1107/S1600536812040330)
Supplement: Supplementary file 2 [file e-68-o3036-Isup2.hkl]

#
# h,k,l, Fc-squared, Fo-squared, sigma(Fo-squared) and status flag
#
data_I
_shelx_title ' NIPMPT in P2(1)/n'
_shelx_refln_list_code          4
_shelx_F_calc_maximum      351.19
_exptl_crystal_F_000       808.00
_reflns_d_resolution_high  0.8107
 
loop_
 _symmetry_equiv_pos_as_xyz
 'x, y, z'
 '-x+1/2, y+1/2, -z+1/2'
 '-x, -y, -z'
 'x-1/2, -y-1/2, z-1/2'
 
_cell_length_a     9.2694
_cell_length_b    18.3156
_cell_length_c    12.6716
_cell_angle_alpha  90.000
_cell_angle_beta  105.124
_cell_angle_gamma  90.000
 
_shelx_F_squared_multiplier     1.000
 
loop_
 _refln_index_h
 _refln_index_k
 _refln_index_l
 _refln_F_squared_calc
 _refln_F_squared_meas
 _refln_F_squared_sigma
 _refln_observed_status
   2   0   0     9654.39     9195.36    193.46 o
   4   0   0        6.33       13.65      3.91 o
   6   0   0        1.46        2.47      2.10 o
   8   0   0      593.98      629.93     30.95 o
  10   0   0       21.24       27.14      7.55 o
   2   1   0       21.57       15.98      4.53 o
   3   1   0       70.23       70.89      3.96 o
   4   1   0     1159.28     1212.34     23.04 o
   5   1   0      172.44      159.03     10.52 o
   6   1   0       19.02       13.67      4.09 o
   7   1   0      483.55      468.83     17.45 o
   8   1   0      209.62      228.62     13.17 o
   9   1   0       53.71       49.50      6.45 o
  10   1   0        0.58       -5.52      4.61 o
  11   1   0        0.60        1.87      4.03 o
   2   2   0     3869.23     3714.76     19.87 o
   3   2   0     1860.73     2015.68     21.55 o
   4   2   0      426.16      419.75     12.25 o
   5   2   0      104.52       99.32      8.18 o
   6   2   0       51.06       61.56      7.41 o
   7   2   0      258.31      255.66     14.76 o
   8   2   0      269.95      305.72     15.23 o
   9   2   0      172.26      196.30     15.11 o
  10   2   0       12.32       10.82      3.80 o
   1   3   0      528.10      523.94      9.07 o
   2   3   0     3987.47     3654.23     20.17 o
   3   3   0        9.88       10.51      1.38 o
   4   3   0       22.44       22.57      2.70 o
   5   3   0      199.11      192.20     11.63 o
   6   3   0        1.98        5.33      9.36 o
   7   3   0      110.72      148.18     18.00 o
   8   3   0       61.59       57.09      7.42 o
   9   3   0      192.95      201.41     15.20 o
  10   3   0       42.84       41.06      7.32 o
   0   4   0      181.12      188.69      5.67 o
   1   4   0      606.93      602.48     10.92 o
   2   4   0     6831.48     6835.17     55.02 o
   3   4   0      169.56      148.79      4.86 o
   4   4   0     1089.90     1153.57     18.29 o
   5   4   0       55.69       81.10      7.67 o
   6   4   0       18.14       25.63      5.29 o
   7   4   0      234.38      259.05     15.98 o
   8   4   0       87.00       76.82      8.50 o
   9   4   0        5.12        6.52      5.01 o
  10   4   0       15.85       14.10      2.37 o
   1   5   0       40.18       43.11      2.85 o
   2   5   0      743.39      810.88     11.03 o
   3   5   0     3501.71     3808.62     27.73 o
   4   5   0       15.24       18.36      2.38 o
   5   5   0      246.07      267.08     11.89 o
   6   5   0       50.64       53.37      7.16 o
   7   5   0        4.17        5.86      3.29 o
   8   5   0      213.97      216.45     16.02 o
   9   5   0        0.15        3.14      4.55 o
  10   5   0        5.98        5.57      5.36 o
   0   6   0     3587.21     3551.57     50.75 o
   1   6   0      452.09      496.14     11.58 o
   2   6   0     1731.21     1700.97     21.63 o
   3   6   0      619.38      743.22     13.32 o
   4   6   0      575.33      639.33     14.56 o
   5   6   0       99.39       90.58      6.79 o
   6   6   0       60.19       71.89      7.95 o
   7   6   0        0.81        4.78      3.57 o
   8   6   0       55.77       55.03      8.12 o
   9   6   0        0.28        6.75      4.82 o
  10   6   0        9.04       13.43      9.44 o
   1   7   0       80.21       76.60      5.18 o
   2   7   0      352.76      350.30     12.14 o
   3   7   0       12.56       10.09      1.82 o
   4   7   0        2.13        1.57      0.82 o
   5   7   0      161.50      155.24      8.81 o
   6   7   0        6.87       14.90      6.84 o
   7   7   0      202.25      207.63     16.63 o
   8   7   0      133.57      146.17     15.16 o
   9   7   0       27.60       70.51     18.13 o
  10   7   0       15.60       11.58     11.91 o
   0   8   0     1031.00     1009.55     27.53 o
   1   8   0      373.28      378.00     13.70 o
   2   8   0      280.24      288.94     13.14 o
   3   8   0      958.18      998.66     27.49 o
   4   8   0       85.87      109.47      9.94 o
   5   8   0       94.55      111.65      8.89 o
   6   8   0      444.69      505.59     23.95 o
   7   8   0       30.99       37.50     10.23 o
   8   8   0       34.25       53.61      9.86 o
   9   8   0        0.07       44.82     24.25 o
  10   8   0        0.00       -1.61      9.14 o
   1   9   0      163.34      181.57      9.96 o
   2   9   0      390.36      379.43     18.62 o
   3   9   0     1201.34     1231.39     42.38 o
   4   9   0        1.98        3.10      1.51 o
   5   9   0       65.10       85.14      9.58 o
   6   9   0      422.25      415.73     28.85 o
   7   9   0      116.52      101.96     17.74 o
   8   9   0       10.54       63.96     27.41 o
   9   9   0       46.73       98.12     35.25 o
  10   9   0        5.47        8.62      4.28 o
   0  10   0      439.63      525.19     22.20 o
   1  10   0      218.76      253.15     12.25 o
   2  10   0      110.50      122.09     11.10 o
   3  10   0        0.10        1.62      8.22 o
   4  10   0      218.74      243.41     15.66 o
   5  10   0      407.78      386.90     20.87 o
   6  10   0      294.32      301.85     25.28 o
   7  10   0      104.29       95.31     14.98 o
   8  10   0       34.53       76.09     28.99 o
   9  10   0        2.61       55.89     28.89 o
   1  11   0        4.60        8.52      3.50 o
   2  11   0      263.35      293.54     17.86 o
   3  11   0       95.96      104.00     11.05 o
   4  11   0      253.97      310.34     18.06 o
   5  11   0        6.07        5.99      2.29 o
   6  11   0       12.15        8.59      2.30 o
   7  11   0        4.41        6.51     15.27 o
   8  11   0        7.79       62.48     27.41 o
   9  11   0        2.81       24.11     14.55 o
   0  12   0      312.35      302.86     18.74 o
   1  12   0     1213.02     1285.07     37.08 o
   2  12   0      164.99      155.43     13.67 o
   3  12   0      204.64      190.21     17.30 o
   4  12   0      622.94      643.44     26.80 o
   5  12   0      763.98      771.84     30.86 o
   6  12   0        0.50       -4.39      5.06 o
   7  12   0        0.69        6.93     28.29 o
   8  12   0        6.62       65.66     29.82 o
   9  12   0        2.72       -1.96      8.74 o
   1  13   0        1.15        0.35      5.31 o
   2  13   0       11.40        9.05      1.46 o
   3  13   0      410.66      435.87     24.46 o
   4  13   0       93.34      106.53     11.78 o
   5  13   0       96.35       97.43     11.78 o
   6  13   0        1.00        4.05      3.04 o
   7  13   0        4.66        7.42     21.56 o
   8  13   0        3.84       40.44     21.77 o
   9  13   0       15.74       25.76     12.89 o
   0  14   0        9.49       12.67      5.10 o
   1  14   0       26.11       21.68      5.09 o
   2  14   0       58.24       39.88      9.53 o
   3  14   0       16.81        8.39      3.31 o
   4  14   0     1000.97     1017.62     36.04 o
   5  14   0      488.34      503.81     26.44 o
   6  14   0       83.00       85.98     16.62 o
   7  14   0       18.84       29.94     21.01 o
   8  14   0       20.20       19.55     13.33 o
   1  15   0       60.33       55.49      8.43 o
   2  15   0      220.38      229.51     18.51 o
   3  15   0       83.70       97.59     14.09 o
   4  15   0       16.75       19.80      6.35 o
   5  15   0      141.50      158.73     24.17 o
   6  15   0        3.18       13.56     21.74 o
   7  15   0       16.57       28.69     22.84 o
   8  15   0        1.52      -14.10     15.00 o
   0  16   0       64.53       61.69     18.00 o
   1  16   0      241.47      253.51     18.70 o
   2  16   0      635.24      614.58     31.26 o
   3  16   0      102.75       99.45     12.85 o
   4  16   0        2.29        5.27     15.18 o
   5  16   0        3.54        8.18     20.64 o
   6  16   0       15.54        6.10      5.89 o
   7  16   0        8.91      -14.89     19.61 o
   1  17   0       83.07       78.25     15.09 o
   2  17   0        8.17        7.06      4.04 o
   3  17   0        7.90       11.10      5.66 o
   4  17   0       16.09        8.62      4.44 o
   5  17   0        1.05       -2.56      5.20 o
   6  17   0       27.70       27.29      8.47 o
   7  17   0        0.12        1.74      7.30 o
   0  18   0       26.62       25.57     11.91 o
   1  18   0       17.56       10.47      5.55 o
   2  18   0      139.94      126.90     19.26 o
   3  18   0        4.28        3.58      9.45 o
   4  18   0       39.53       47.31     13.16 o
   5  18   0       10.83        8.05      2.86 o
   6  18   0      117.76      127.81     21.19 o
   1  19   0       37.13       33.20     10.19 o
   2  19   0        3.59        5.97      4.04 o
   3  19   0        2.49        6.21      6.10 o
   4  19   0        4.00        8.05      7.10 o
   5  19   0        1.76        5.72     13.00 o
   0  20   0       27.94       42.31     17.92 o
   1  20   0        0.17        6.13      5.16 o
   2  20   0       25.17       25.70     10.54 o
   3  20   0       57.31       60.10     20.13 o
   4  20   0        0.65        3.44      7.01 o
   5  20   0       19.72       37.27     17.45 o
   1  21   0        6.13        3.40      3.61 o
   2  21   0        1.30        0.19      3.91 o
   3  21   0       11.64       10.70      8.15 o
   4  21   0        7.47        6.28      8.72 o
   0  22   0        7.41        9.57      4.87 o
   1  22   0       13.55       12.27      8.24 o
   2  22   0        0.33       -2.15      3.50 o
 -11   0   1        5.99        9.17      9.55 o
  -9   0   1        2.93        1.19      2.79 o
  -7   0   1      162.93      179.97     15.50 o
  -5   0   1      238.50      253.15     21.58 o
  -3   0   1        1.18        4.27     20.42 o
   3   0   1       14.48       10.41      1.64 o
   5   0   1     1470.34     1724.92     38.46 o
   7   0   1      120.33      128.16     12.19 o
   9   0   1       61.37       80.38     17.06 o
 -11   1   1        7.42       13.91      7.30 o
 -10   1   1       11.61       10.73      3.37 o
  -9   1   1        1.25        1.12      2.19 o
  -8   1   1        0.66       -1.81      2.53 o
  -7   1   1       32.70       25.47      3.56 o
  -6   1   1      132.89      143.25     11.66 o
  -5   1   1      458.37      492.37     19.08 o
  -4   1   1      875.33      901.75     22.55 o
  -3   1   1      757.47      720.90     15.89 o
  -2   1   1       68.99       72.74      5.98 o
   2   1   1       73.63       77.84      2.83 o
   3   1   1     1225.49     1291.76     16.34 o
   4   1   1      964.50     1031.43     20.87 o
   5   1   1       16.39       10.73      2.55 o
   6   1   1      260.27      288.38     13.71 o
   7   1   1      657.47      695.40     20.58 o
   8   1   1      248.28      266.25     13.71 o
   9   1   1        4.50       -2.67      2.64 o
  10   1   1        1.06        9.28     16.91 o
 -11   2   1        9.60        5.02      4.79 o
 -10   2   1        6.14        3.85      2.97 o
  -9   2   1        2.25        1.58      2.97 o
  -8   2   1      202.23      204.50     12.43 o
  -7   2   1      111.03      102.32     11.30 o
  -6   2   1       66.30       64.41      7.26 o
  -5   2   1       28.31       25.52      4.63 o
  -4   2   1        0.00        0.13      1.93 o
  -3   2   1      721.24      687.95     11.80 o
  -2   2   1       17.44       16.82      3.16 o
   1   2   1     5824.88     5387.51     37.73 o
   2   2   1     2723.24     2625.04     16.38 o
   3   2   1      106.36      119.61      4.37 o
   4   2   1      722.40      774.14     15.80 o
   5   2   1      657.51      707.07     19.34 o
   6   2   1        0.01       -2.54      2.02 o
   7   2   1       28.49       23.73      5.47 o
   8   2   1        4.88        3.12      1.88 o
   9   2   1        7.67       21.78      9.27 o
  10   2   1       18.51       11.22      8.17 o
 -11   3   1       40.20       65.38     11.98 o
 -10   3   1        4.62        2.67      4.94 o
  -9   3   1      134.27      137.03     11.04 o
  -8   3   1        3.73        4.95      3.92 o
  -7   3   1       74.02       75.07      8.51 o
  -6   3   1      534.69      562.41     22.04 o
  -5   3   1     1107.36     1164.65     29.12 o
  -4   3   1     1618.90     1718.41     22.79 o
  -3   3   1        5.24        5.51      1.48 o
  -2   3   1        1.65        1.13      1.08 o
  -1   3   1    21943.51    20340.52    160.29 o
   0   3   1     1336.68     1296.53     17.19 o
   1   3   1      357.94      332.61      7.63 o
   2   3   1     3002.78     2824.77     20.59 o
   3   3   1      333.11      269.17      7.08 o
   4   3   1     2650.35     2979.36     31.68 o
   5   3   1       10.75        8.33      2.13 o
   6   3   1      236.18      233.92     12.36 o
   7   3   1       67.96       72.29      7.40 o
   8   3   1        0.67        1.72      2.76 o
   9   3   1       57.10       80.79     11.92 o
  10   3   1        6.79        4.02      5.56 o
 -11   4   1        0.03        3.35      5.86 o
 -10   4   1        6.20        2.38      1.42 o
  -9   4   1        5.31        2.11      4.32 o
  -8   4   1       33.60       35.11      6.41 o
  -7   4   1       32.91       30.03      6.63 o
  -6   4   1      187.42      211.54     13.62 o
  -5   4   1       37.33       39.24      5.32 o
  -4   4   1        3.16        3.33      1.52 o
  -3   4   1       53.06       67.18      3.42 o
  -2   4   1     3424.77     3337.26     25.44 o
  -1   4   1     8398.20     8179.69     49.16 o
   0   4   1      230.01      225.73      6.71 o
   1   4   1     4779.47     4664.76     44.99 o
   2   4   1     1811.58     1724.21     15.72 o
   3   4   1      137.84      154.44      6.17 o
   4   4   1      446.99      492.22     11.84 o
   5   4   1       38.70       37.15      4.14 o
   6   4   1      547.64      512.85     20.02 o
   7   4   1      212.87      219.35     13.26 o
   8   4   1       92.97       91.58     11.68 o
   9   4   1        0.34        7.31      5.67 o
  10   4   1        5.64        6.33      6.76 o
 -10   5   1       21.80       22.21      7.18 o
  -9   5   1      120.22      113.70     13.32 o
  -8   5   1       14.12        4.86      2.17 o
  -7   5   1      232.84      245.66     17.16 o
  -6   5   1       97.21       97.19      9.32 o
  -5   5   1      116.07      124.55      8.48 o
  -4   5   1     3595.41     3911.58     41.64 o
  -3   5   1     2013.56     2205.85     22.77 o
  -2   5   1      446.16      426.96      8.17 o
  -1   5   1      197.59      217.58      7.24 o
   0   5   1      757.63      733.57     11.81 o
   1   5   1     2552.30     2433.02     26.38 o
   2   5   1       16.13       17.66      1.72 o
   3   5   1      132.25      139.64      6.17 o
   4   5   1      117.59      118.92      6.56 o
   5   5   1       70.63       77.07      6.81 o
   6   5   1      136.31      151.23     10.89 o
   7   5   1       78.93       87.84      9.55 o
   8   5   1        4.53       11.73      8.02 o
   9   5   1        3.21       -1.60      3.80 o
  10   5   1        0.61        6.82      3.87 o
 -10   6   1       21.49       30.44      7.89 o
  -9   6   1        0.04       -2.40      3.81 o
  -8   6   1        9.62       13.16      4.87 o
  -7   6   1      200.15      228.33     18.82 o
  -6   6   1      127.45      132.97     11.33 o
  -5   6   1      115.97      122.07      8.52 o
  -4   6   1      304.15      324.68     13.60 o
  -3   6   1      326.38      373.22     10.06 o
  -2   6   1       12.15        8.70      1.77 o
  -1   6   1       46.28       49.35      3.51 o
   0   6   1      109.49       94.69      4.55 o
   1   6   1        0.42        3.27      0.83 o
   2   6   1     1553.19     1617.21     25.61 o
   3   6   1      238.03      211.32      8.24 o
   4   6   1      178.20      177.20      8.43 o
   5   6   1       18.22       21.75      3.33 o
   6   6   1       78.98       68.51      8.50 o
   7   6   1      216.67      234.38     16.90 o
   8   6   1       91.58       95.86     13.99 o
   9   6   1        5.88        7.96      4.85 o
  10   6   1        0.70       -2.14      3.60 o
 -10   7   1        6.22       13.28      9.27 o
  -9   7   1        0.08        0.74     10.72 o
  -8   7   1      399.26      402.20     22.78 o
  -7   7   1       20.65       41.16     11.21 o
  -6   7   1        8.33        8.98      8.28 o
  -5   7   1      467.38      480.26     21.23 o
  -4   7   1      142.01      146.80      8.66 o
  -3   7   1     1025.80     1078.12     18.34 o
  -2   7   1      334.00      348.07     14.31 o
  -1   7   1      267.45      251.16      7.55 o
   0   7   1      320.76      351.85      9.37 o
   1   7   1      642.00      682.43     18.08 o
   2   7   1       97.86       86.12      5.92 o
   3   7   1      708.07      661.47     14.01 o
   4   7   1      263.30      310.93     11.54 o
   5   7   1       25.16       24.88      3.79 o
   6   7   1      143.12      160.08     17.48 o
   7   7   1       43.65       44.89      7.58 o
   8   7   1       89.54       84.00     15.19 o
   9   7   1        1.56        2.72      9.59 o
  10   7   1        3.79       11.28     20.34 o
 -10   8   1       12.03       20.42     15.97 o
  -9   8   1        0.03       -9.37     13.58 o
  -8   8   1       22.49       19.44     12.99 o
  -7   8   1      435.95      465.77     51.88 o
  -6   8   1        4.22       14.13     24.40 o
  -5   8   1        4.22        9.90      3.39 o
  -4   8   1      357.96      336.09     12.81 o
  -3   8   1      118.42      110.93      6.25 o
  -2   8   1       10.46       12.27      3.66 o
  -1   8   1      113.29      136.77      6.30 o
   0   8   1      106.71      113.28      6.61 o
   1   8   1     1843.59     2101.64     39.08 o
   2   8   1     1659.43     1786.36     32.39 o
   3   8   1      285.75      246.94      8.47 o
   4   8   1        3.25        3.80      2.78 o
   5   8   1        9.60       11.47      2.86 o
   6   8   1       24.19       23.00      5.04 o
   7   8   1        6.16        7.63      3.76 o
   8   8   1      104.23      124.19     18.47 o
   9   8   1       24.45       36.31     31.93 o
  10   8   1        2.15       11.31     44.84 o
 -10   9   1        5.01       24.90     13.91 o
  -9   9   1       26.62       24.16     12.56 o
  -8   9   1       38.58       13.68     10.33 o
  -7   9   1       20.48       37.87     42.43 o
  -6   9   1       24.45       43.29     36.08 o
  -5   9   1      203.26      206.03     11.91 o
  -4   9   1       31.65       39.08      4.20 o
  -3   9   1      112.25      110.81      9.38 o
  -2   9   1       70.23       62.69      6.58 o
  -1   9   1      114.65      146.93      7.03 o
   0   9   1     1592.63     1659.47     35.17 o
   1   9   1     1338.45     1449.02     34.63 o
   2   9   1      259.94      276.78     15.66 o
   3   9   1        6.73        2.50      3.08 o
   4   9   1        0.62        2.17      2.30 o
   5   9   1       27.68       20.80      4.24 o
   6   9   1        0.04        2.53      3.05 o
   7   9   1       59.76       63.47      8.84 o
   8   9   1        1.80       33.21     20.70 o
   9   9   1       11.66        6.27     22.77 o
 -10  10   1        3.37       -6.88      7.18 o
  -9  10   1        7.28       -3.70      5.42 o
  -8  10   1       30.75       17.80      7.43 o
  -7  10   1       12.98       18.18     16.47 o
  -6  10   1      192.63      203.81     22.45 o
  -5  10   1        1.43        1.70      1.69 o
  -4  10   1        9.96        7.29      3.01 o
  -3  10   1        5.10        5.47     10.02 o
  -2  10   1        0.17       -0.22      2.05 o
  -1  10   1      607.20      628.56     14.99 o
   0  10   1      333.82      339.66     12.27 o
   1  10   1      598.17      599.11     23.14 o
   2  10   1      163.56      158.94     12.08 o
   3  10   1       30.49       23.81      4.68 o
   4  10   1      219.56      256.56     16.20 o
   5  10   1        3.60        5.83      2.43 o
   6  10   1       46.48       42.42      5.83 o
   7  10   1        0.54        4.40      8.95 o
   8  10   1       22.95       51.65     21.84 o
   9  10   1       20.08       81.78     30.70 o
  -9  11   1        3.99       -3.51      5.29 o
  -8  11   1       15.74       11.59      5.15 o
  -7  11   1        5.21        2.51      2.17 o
  -6  11   1      490.41      468.72     34.35 o
  -5  11   1      269.59      305.64     19.20 o
  -4  11   1       32.76       31.91      6.25 o
  -3  11   1       64.96       66.14     16.27 o
  -2  11   1      748.53      746.50     28.79 o
  -1  11   1      930.14      901.04     18.69 o
   0  11   1      618.83      672.25     18.18 o
   1  11   1        8.45       12.54      3.99 o
   2  11   1       19.87       11.15      7.71 o
   3  11   1       13.03       13.93      3.73 o
   4  11   1        5.17        3.62      3.32 o
   5  11   1      129.12      123.61     12.10 o
   6  11   1        0.91        1.49      4.36 o
   7  11   1       43.44       73.10     25.88 o
   8  11   1        0.65       28.96     21.74 o
   9  11   1        2.18       29.26     23.12 o
  -9  12   1        0.58       12.18     12.43 o
  -8  12   1       78.00       85.68     15.74 o
  -7  12   1        2.37       -2.27      3.84 o
  -6  12   1        0.02       -7.08      4.72 o
  -5  12   1        1.69        0.58      2.59 o
  -4  12   1      245.54      252.37     16.08 o
  -3  12   1      273.72      248.06     20.87 o
  -2  12   1       71.29      100.19     10.80 o
  -1  12   1      662.34      685.96     20.94 o
   0  12   1      371.76      388.62     19.05 o
   1  12   1        0.81        0.32      1.90 o
   2  12   1       35.40       27.23      3.86 o
   3  12   1       87.72       81.56     10.15 o
   4  12   1      103.09       98.95     10.86 o
   5  12   1        1.26        2.30      2.30 o
   6  12   1        1.32        0.80      3.70 o
   7  12   1       29.64       85.43     27.89 o
   8  12   1        0.45       57.84     26.63 o
   9  12   1        0.15       32.02     25.93 o
  -9  13   1       28.76       51.12     21.75 o
  -8  13   1        0.38        1.28      6.09 o
  -7  13   1       11.65        6.51      2.33 o
  -6  13   1      217.35      175.86     21.56 o
  -5  13   1        2.96       -2.54      3.23 o
  -4  13   1      142.48      144.50     12.45 o
  -3  13   1       13.50        7.74      7.56 o
  -2  13   1       76.34       85.51     10.67 o
  -1  13   1      169.54      164.51      8.58 o
   0  13   1      186.57      196.89     14.14 o
   1  13   1      230.76      229.94     16.50 o
   2  13   1      669.51      679.73     29.34 o
   3  13   1       85.10       75.47     10.24 o
   4  13   1       85.94       78.48     10.58 o
   5  13   1        0.02        4.83      3.20 o
   6  13   1       35.44       38.83      7.72 o
   7  13   1        3.64       38.61     21.90 o
   8  13   1        0.56       45.74     25.10 o
  -8  14   1        3.00        4.07     12.99 o
  -7  14   1        1.28        2.37      3.60 o
  -6  14   1       19.16       20.38      7.36 o
  -5  14   1       20.75       16.36      7.83 o
  -4  14   1        0.12        6.72      6.42 o
  -3  14   1       59.80       53.30     10.31 o
  -2  14   1        7.21        7.70      4.21 o
  -1  14   1       10.63        9.77      2.43 o
   0  14   1      127.27      123.92     11.95 o
   1  14   1       13.32       26.84      6.22 o
   2  14   1       45.29       52.21      8.59 o
   3  14   1      610.18      584.99     29.99 o
   4  14   1        7.48        4.79      3.75 o
   5  14   1      166.02      150.77     15.15 o
   6  14   1        0.00        4.17      4.16 o
   7  14   1        5.08       48.46     24.89 o
   8  14   1       33.82      118.21     36.63 o
  -8  15   1        3.66        3.85     11.41 o
  -7  15   1        0.64        3.03      9.47 o
  -6  15   1      113.42      126.54     19.41 o
  -5  15   1        1.54        3.48      5.43 o
  -4  15   1       30.63       28.14      8.45 o
  -3  15   1        6.05        5.21      7.76 o
  -2  15   1      390.53      364.40     23.31 o
  -1  15   1      333.98      336.01     28.81 o
   0  15   1       12.68       14.49      5.88 o
   1  15   1      478.74      525.58     26.69 o
   2  15   1      442.37      425.17     25.06 o
   3  15   1      301.26      276.14     21.07 o
   4  15   1        3.03        1.16      4.90 o
   5  15   1        9.82       27.60      7.03 o
   6  15   1        0.10        8.76      8.43 o
   7  15   1        7.83       59.34     28.92 o
   8  15   1       20.99       83.64     31.56 o
  -7  16   1       10.40       15.06      7.61 o
  -6  16   1        0.91        2.67      4.73 o
  -5  16   1       23.16       27.10      9.30 o
  -4  16   1      134.60      133.77     19.02 o
  -3  16   1        5.91        8.99      6.40 o
  -2  16   1      436.21      448.98     26.74 o
  -1  16   1        9.68        7.58      4.20 o
   0  16   1       39.97       37.53      9.92 o
   1  16   1      333.45      369.47     23.52 o
   2  16   1        1.46        0.14      5.70 o
   3  16   1        0.32        5.34      4.48 o
   4  16   1        0.02        7.07      6.49 o
   5  16   1        7.90       23.79     15.08 o
   6  16   1        2.60       18.89     15.44 o
   7  16   1        3.66       37.34     24.09 o
  -7  17   1        0.75        1.78     11.90 o
  -6  17   1        2.41        1.92      8.76 o
  -5  17   1       18.87       19.40      7.88 o
  -4  17   1        9.77        6.43      5.05 o
  -3  17   1       48.12       61.79     13.67 o
  -2  17   1      108.13      103.91     13.77 o
  -1  17   1       62.96       51.96     11.49 o
   0  17   1       28.64       35.56     10.34 o
   1  17   1      287.00      298.17     29.62 o
   2  17   1       22.67        9.91      4.34 o
   3  17   1       18.69       21.97      6.77 o
   4  17   1        2.92       14.67     29.98 o
   5  17   1        3.74        7.60     14.83 o
   6  17   1       22.80       64.42     27.99 o
   7  17   1        0.13       31.00     24.83 o
  -6  18   1        0.18        3.72      6.77 o
  -5  18   1        1.29        2.17      4.92 o
  -4  18   1        3.29        3.86      8.57 o
  -3  18   1       44.70       45.87     12.67 o
  -2  18   1        6.12        3.58      2.27 o
  -1  18   1       18.48       17.58      8.04 o
   0  18   1        6.98        6.88      4.01 o
   1  18   1       51.47       52.09     12.72 o
   2  18   1      137.31      162.69     22.54 o
   3  18   1        0.60        0.97      4.83 o
   4  18   1        1.10        4.77     15.17 o
   5  18   1       53.09       79.19     30.67 o
   6  18   1        0.03       29.71     23.45 o
  -6  19   1        1.41        2.02     11.65 o
  -5  19   1        0.02        2.56     17.42 o
  -4  19   1        0.23        2.48      2.63 o
  -3  19   1       80.39       93.55     25.61 o
  -2  19   1       11.23        4.47      4.07 o
  -1  19   1        0.29       -1.31      4.31 o
   0  19   1        0.29        0.45      5.77 o
   1  19   1      167.76      135.38     21.17 o
   2  19   1       32.31       32.65     10.50 o
   3  19   1       19.30       25.57      9.19 o
   4  19   1        0.01       -3.48      5.32 o
   5  19   1       15.88        9.35      8.68 o
  -5  20   1        2.32       10.22      8.46 o
  -4  20   1        0.07       -2.55      4.08 o
  -3  20   1       30.45       38.77     16.75 o
  -2  20   1        0.02       -2.34      3.73 o
  -1  20   1        3.00        0.13      5.47 o
   0  20   1       11.29        7.96      4.17 o
   1  20   1        5.99        1.93      4.45 o
   2  20   1        1.49        2.35      6.40 o
   3  20   1       20.30       21.37      9.65 o
   4  20   1        7.91       10.97     11.45 o
  -4  21   1       52.60       73.71     23.47 o
  -3  21   1       33.17       36.61     16.06 o
  -2  21   1       16.98       34.24     17.37 o
  -1  21   1       40.10       50.42     13.76 o
   0  21   1        2.10        1.34      3.62 o
   1  21   1        0.75        0.89      3.80 o
   2  21   1        9.59       24.28      8.80 o
   3  21   1        3.41        2.42      8.10 o
  -2  22   1       75.42       86.59     26.44 o
  -1  22   1        0.53        9.25      7.38 o
   0  22   1        0.13        0.37      5.77 o
   1  22   1        0.04       -1.05      5.57 o
   2  22   1        0.74        4.32      5.82 o
 -10   0   2      111.17      155.49     18.09 o
  -8   0   2      494.13      551.84     29.73 o
  -6   0   2     1440.84     1501.95     53.36 o
  -4   0   2       37.38       48.98      8.07 o
  -2   0   2     1492.31     1517.98     32.89 o
   2   0   2     1082.80     1117.74     21.38 o
   4   0   2      694.32      660.92     27.37 o
   6   0   2      137.76      138.21      8.84 o
   8   0   2        2.11        2.00      3.00 o
  10   0   2       17.34       40.13     16.70 o
 -11   1   2        5.86       -0.46      6.29 o
 -10   1   2      150.07      185.97     13.95 o
  -9   1   2      351.71      384.43     18.76 o
  -8   1   2        9.67       11.33      3.03 o
  -7   1   2        2.69        3.13      2.62 o
  -6   1   2       17.23       22.20      4.81 o
  -5   1   2        6.49       14.18      4.09 o
  -4   1   2      658.93      688.18     20.58 o
  -3   1   2      176.93      185.32      9.61 o
  -2   1   2     1154.46     1082.28     22.60 o
  -1   1   2       22.12       16.97      3.04 o
   0   1   2      128.89      110.17      6.05 o
   1   1   2      915.89      827.24      9.98 o
   2   1   2      347.75      313.04      7.31 o
   3   1   2      235.95      250.96      6.84 o
   4   1   2       53.95       66.34      4.38 o
   5   1   2      440.44      423.57     12.68 o
   6   1   2      610.11      621.54     19.19 o
   7   1   2        5.77        5.91      2.82 o
   8   1   2       67.66       92.91     11.63 o
   9   1   2        6.52        9.09      6.98 o
  10   1   2       37.45       84.51     12.40 o
 -11   2   2       17.54       43.43     10.58 o
 -10   2   2        6.61       17.05      7.58 o
  -9   2   2        0.73        1.90      2.59 o
  -8   2   2      247.73      260.05     15.89 o
  -7   2   2      257.64      273.06     17.09 o
  -6   2   2      101.78      103.88      9.86 o
  -5   2   2     1477.58     1563.47     34.55 o
  -4   2   2     1011.91      924.10     23.96 o
  -3   2   2      510.22      539.12     14.43 o
  -2   2   2     7872.67     7514.24     61.22 o
  -1   2   2      249.19      263.82     11.92 o
   0   2   2     2258.79     2082.72     27.49 o
   1   2   2      523.41      463.99     10.34 o
   2   2   2       56.53       63.13      3.49 o
   3   2   2     1132.64     1084.98     18.38 o
   4   2   2       15.73       13.03      2.02 o
   5   2   2       78.12       82.32      5.47 o
   6   2   2       10.79       10.93      2.83 o
   7   2   2      115.69      119.27      8.93 o
   8   2   2       20.42       18.73      3.87 o
   9   2   2        1.00        3.36      3.38 o
  10   2   2       23.48       38.80     10.88 o
 -11   3   2       13.92       20.02      9.52 o
 -10   3   2       39.61       49.72      6.66 o
  -9   3   2       45.52       35.75      5.70 o
  -8   3   2       57.34       66.08      8.72 o
  -7   3   2      244.53      241.55     16.09 o
  -6   3   2       56.50       45.01      6.16 o
  -5   3   2     1213.13     1251.89     26.50 o
  -4   3   2       42.40       46.96      4.00 o
  -3   3   2       27.40       23.90      2.46 o
  -2   3   2       48.85       48.60      3.59 o
  -1   3   2      986.52      963.86     24.85 o
   0   3   2    11377.21    10314.13     69.81 o
   1   3   2     2954.53     2759.38     36.85 o
   2   3   2        1.36        0.72      0.52 o
   3   3   2      346.37      327.34      8.80 o
   4   3   2      870.13      875.74     15.69 o
   5   3   2      378.90      361.79     14.62 o
   6   3   2        9.89        3.59      3.17 o
   7   3   2       19.36       17.10      4.86 o
   8   3   2       22.42       17.85      4.96 o
   9   3   2       37.75       44.00      9.12 o
  10   3   2       24.16       61.68     11.86 o
 -11   4   2        5.50        9.15      5.08 o
 -10   4   2       20.45       23.13      5.72 o
  -9   4   2        0.52        0.02      3.07 o
  -8   4   2      231.04      234.21     17.13 o
  -7   4   2      922.54      910.95     31.49 o
  -6   4   2       62.92       71.39      8.11 o
  -5   4   2      126.28      133.63      9.28 o
  -4   4   2      235.57      276.46     10.75 o
  -3   4   2     1105.74     1104.68     16.01 o
  -2   4   2      309.53      332.02     10.13 o
  -1   4   2     2250.45     2110.31     37.46 o
   0   4   2      567.25      575.30     15.85 o
   1   4   2     4608.94     4250.18     39.74 o
   2   4   2        0.13        0.09      0.63 o
   3   4   2     4872.15     5087.83     36.37 o
   4   4   2      103.29      116.01      6.66 o
   5   4   2      144.31      136.01      8.68 o
   6   4   2      157.36      166.58      9.74 o
   7   4   2      111.53      100.60      8.21 o
   8   4   2       32.53       35.45      7.41 o
   9   4   2        8.69       10.58      5.50 o
  10   4   2        0.01        1.05      6.57 o
 -11   5   2        0.23        3.22      5.11 o
 -10   5   2       42.71       58.60     15.48 o
  -9   5   2        0.41       -2.71      2.96 o
  -8   5   2       76.90       92.60     12.45 o
  -7   5   2        0.12        1.17      3.43 o
  -6   5   2       48.58       42.41      7.63 o
  -5   5   2       25.16       23.60      3.60 o
  -4   5   2       33.89       34.78      3.80 o
  -3   5   2       16.31       23.82      3.09 o
  -2   5   2      246.44      290.07      9.98 o
  -1   5   2      487.82      456.15     11.26 o
   0   5   2      147.82      152.13      7.51 o
   1   5   2      432.88      444.01     11.39 o
   2   5   2      594.19      657.99     14.01 o
   3   5   2     3255.28     3557.59     28.73 o
   4   5   2      245.34      275.66      9.91 o
   5   5   2        8.77        5.91      1.74 o
   6   5   2        3.56        2.57      2.67 o
   7   5   2       98.09       87.27      8.32 o
   8   5   2        7.14        7.23      5.71 o
   9   5   2       10.05       13.78      5.68 o
  10   5   2        0.10       -2.24      6.31 o
 -10   6   2        6.71       14.26     18.63 o
  -9   6   2       51.83       53.77      9.89 o
  -8   6   2       76.65       69.70     10.50 o
  -7   6   2       42.48       37.20      7.10 o
  -6   6   2      301.61      293.58     18.87 o
  -5   6   2       35.45       41.08      4.33 o
  -4   6   2      778.64      764.58     21.51 o
  -3   6   2      323.15      324.39     12.60 o
  -2   6   2        5.63        3.93      1.52 o
  -1   6   2      158.23      175.46      9.07 o
   0   6   2       17.26       16.84      2.45 o
   1   6   2        9.44       10.12      3.33 o
   2   6   2     4092.77     4387.38     39.87 o
   3   6   2     3080.47     3104.40     30.24 o
   4   6   2      131.55      127.92      7.09 o
   5   6   2        2.22       -0.34      1.24 o
   6   6   2       83.71       75.76      7.68 o
   7   6   2       59.34       56.97      9.08 o
   8   6   2        9.16       -0.34      2.46 o
   9   6   2       20.19       33.93     16.83 o
  10   6   2        8.23       17.45     16.26 o
 -10   7   2       18.20       29.88     14.73 o
  -9   7   2        8.68        6.99      3.02 o
  -8   7   2        0.50        4.71      2.62 o
  -7   7   2       22.59       19.36      4.82 o
  -6   7   2       60.70       47.34     12.26 o
  -5   7   2      159.33      172.34     11.16 o
  -4   7   2      158.67      166.40     11.75 o
  -3   7   2      714.53      684.78     14.41 o
  -2   7   2       10.04       15.19      2.85 o
  -1   7   2     1930.43     2038.29     44.22 o
   0   7   2      265.79      293.77     11.30 o
   1   7   2     1185.65     1228.87     24.87 o
   2   7   2      835.02      800.97     20.29 o
   3   7   2      563.52      535.52     13.02 o
   4   7   2        7.81        9.97      2.30 o
   5   7   2       14.77        9.97      2.49 o
   6   7   2       71.09       60.59     10.50 o
   7   7   2      603.46      603.38     31.74 o
   8   7   2        0.73       -0.80      4.96 o
   9   7   2        6.61        2.91     14.74 o
  10   7   2        7.71       12.40     22.24 o
 -10   8   2        3.76       19.11     10.09 o
  -9   8   2      142.29      172.60     18.82 o
  -8   8   2        9.41       11.91      5.44 o
  -7   8   2      281.78      300.59     21.76 o
  -6   8   2      153.29      163.88     14.89 o
  -5   8   2      160.27      144.55     11.26 o
  -4   8   2        5.33        6.44      1.92 o
  -3   8   2      363.22      436.71     11.76 o
  -2   8   2      884.65      982.00     22.60 o
  -1   8   2      311.43      329.95     15.48 o
   0   8   2      206.04      203.68      9.59 o
   1   8   2      276.02      256.17      9.23 o
   2   8   2        6.47        4.42      1.43 o
   3   8   2     1315.18     1241.39     20.43 o
   4   8   2        0.09        3.60      1.61 o
   5   8   2       59.26       58.92      5.89 o
   6   8   2       47.58       36.77      6.94 o
   7   8   2      357.59      364.45     45.88 o
   8   8   2        1.50        2.31      4.79 o
   9   8   2       19.96       19.19     17.33 o
 -10   9   2       24.50       40.03     23.74 o
  -9   9   2        0.88        3.10      5.00 o
  -8   9   2       34.13       32.07      9.39 o
  -7   9   2       18.87       23.57      8.01 o
  -6   9   2       10.05        9.76      2.06 o
  -5   9   2      298.19      321.26     17.64 o
  -4   9   2      189.81      222.26     10.26 o
  -3   9   2        1.65        1.51      1.33 o
  -2   9   2      723.90      750.90     23.88 o
  -1   9   2      544.92      604.91     21.69 o
   0   9   2       12.91       11.04      1.65 o
   1   9   2      167.95      162.04      8.01 o
   2   9   2      117.86      136.01     11.12 o
   3   9   2       24.27       25.24      7.42 o
   4   9   2       63.34       63.24      6.63 o
   5   9   2       44.26       48.46      6.71 o
   6   9   2      103.03      110.53     10.63 o
   7   9   2       29.26       32.76      8.61 o
   8   9   2        0.18        0.48      4.22 o
   9   9   2        6.96       -0.25      8.83 o
 -10  10   2       12.82       48.08     25.56 o
  -9  10   2       44.79       50.29     12.52 o
  -8  10   2       54.72       48.33     11.78 o
  -7  10   2       97.91       93.57     14.84 o
  -6  10   2       14.73       12.58      4.70 o
  -5  10   2       32.18       35.20      5.92 o
  -4  10   2       22.11       22.19      2.38 o
  -3  10   2      627.77      649.96     15.85 o
  -2  10   2      969.62     1046.35     29.16 o
  -1  10   2      667.98      676.17     18.76 o
   0  10   2     1033.57     1052.03     23.06 o
   1  10   2       13.99       13.09      3.63 o
   2  10   2      264.01      283.60     16.90 o
   3  10   2      359.77      395.93     20.64 o
   4  10   2      411.08      418.22     15.37 o
   5  10   2      328.83      340.58     17.44 o
   6  10   2       36.74       36.90      4.82 o
   7  10   2       50.77       24.78     14.11 o
   8  10   2        9.82        7.30     12.08 o
   9  10   2        0.79       11.79     14.01 o
  -9  11   2        3.51       26.21     17.60 o
  -8  11   2       33.40       38.51     11.04 o
  -7  11   2        1.13        0.11      2.75 o
  -6  11   2       73.06       67.14     13.07 o
  -5  11   2      168.39      169.33     19.49 o
  -4  11   2       29.39       25.32      3.47 o
  -3  11   2      120.31      120.93      9.75 o
  -2  11   2       13.42       12.74      2.30 o
  -1  11   2       25.79       21.15      3.07 o
   0  11   2      157.03      143.15      8.93 o
   1  11   2      192.00      175.22     10.32 o
   2  11   2       68.46       67.29      8.74 o
   3  11   2      308.11      306.72     18.56 o
   4  11   2      609.90      652.81     24.27 o
   5  11   2      427.79      404.54     22.50 o
   6  11   2       44.51       32.44      7.82 o
   7  11   2       35.49       34.77      9.27 o
   8  11   2        0.20       21.90     15.69 o
   9  11   2        0.78        8.56     18.84 o
  -9  12   2       10.88       37.30     20.11 o
  -8  12   2       60.68       76.99     15.89 o
  -7  12   2        6.03       10.18      4.12 o
  -6  12   2       21.34       22.24      7.65 o
  -5  12   2      602.72      577.01     36.97 o
  -4  12   2      276.82      286.28     15.88 o
  -3  12   2      117.69      115.10     15.46 o
  -2  12   2       16.18       18.78      3.70 o
  -1  12   2     1042.71     1057.08     27.79 o
   0  12   2      312.08      366.02     14.25 o
   1  12   2       45.01       40.33      8.81 o
   2  12   2      104.60       78.74      8.61 o
   3  12   2       31.70       24.51      6.16 o
   4  12   2       80.11       70.54      7.99 o
   5  12   2      275.76      258.11     18.44 o
   6  12   2      123.58      100.45     11.95 o
   7  12   2        7.34       11.72      3.54 o
   8  12   2        0.04        8.13     14.23 o
  -9  13   2        1.09       38.73     28.15 o
  -8  13   2        5.20        8.31      6.26 o
  -7  13   2        1.78        6.05      4.98 o
  -6  13   2       13.35        8.57      4.23 o
  -5  13   2       63.90       59.95     12.93 o
  -4  13   2       44.64       54.25      7.15 o
  -3  13   2      414.07      434.36     34.85 o
  -2  13   2       53.60       47.17      5.23 o
  -1  13   2        8.69        8.08      3.25 o
   0  13   2       36.72       24.68      3.83 o
   1  13   2       20.36       17.64      4.94 o
   2  13   2       71.74       37.61     14.00 o
   3  13   2        6.23        1.67      1.37 o
   4  13   2      289.64      275.26     16.75 o
   5  13   2       73.29       66.79     10.03 o
   6  13   2      129.05      136.38     18.53 o
   7  13   2        3.87        8.78      9.80 o
   8  13   2        4.10       22.91     20.11 o
  -8  14   2        1.50        0.22      3.35 o
  -7  14   2       17.75       14.89      7.29 o
  -6  14   2       93.14       74.20     15.32 o
  -5  14   2      121.45      124.12     18.57 o
  -4  14   2      769.25      775.00     43.18 o
  -3  14   2      430.80      466.21     32.33 o
  -2  14   2       41.62       39.20      5.17 o
  -1  14   2       20.64       20.55      2.32 o
   0  14   2       59.46       53.62      4.70 o
   1  14   2        1.52        0.71      4.52 o
   2  14   2       27.69       19.92      5.55 o
   3  14   2       93.74       92.15     11.11 o
   4  14   2       28.81       35.69      7.60 o
   5  14   2      226.93      235.00     19.10 o
   6  14   2        0.00        4.34      6.04 o
   7  14   2        6.65       27.71     18.49 o
   8  14   2        9.43       59.88     29.30 o
  -8  15   2       20.04       33.02     11.40 o
  -7  15   2        0.00        4.45      3.82 o
  -6  15   2        7.78       15.52      7.25 o
  -5  15   2       31.34       38.40     11.17 o
  -4  15   2      104.72       97.09     16.45 o
  -3  15   2      128.31      133.90     18.60 o
  -2  15   2       62.74       59.51     17.40 o
  -1  15   2        0.02        1.70      2.77 o
   0  15   2       13.38        8.66      2.45 o
   1  15   2      245.97      258.12     18.65 o
   2  15   2      196.45      189.04     16.70 o
   3  15   2        6.59        7.01      2.51 o
   4  15   2        0.33       -1.38      3.18 o
   5  15   2      214.73      250.28     20.30 o
   6  15   2       11.88       39.81     20.15 o
   7  15   2        2.17       22.13     19.29 o
  -8  16   2        2.29       25.12     20.01 o
  -7  16   2       20.35       38.46     16.37 o
  -6  16   2       36.86       58.65     14.19 o
  -5  16   2        7.02       11.56     13.17 o
  -4  16   2       62.47       44.18     15.54 o
  -3  16   2       22.90       27.34     19.01 o
  -2  16   2      219.23      220.18     34.79 o
  -1  16   2      271.61      288.45     27.33 o
   0  16   2        0.73       -4.16      3.79 o
   1  16   2     1136.28     1181.74     41.87 o
   2  16   2       40.55       32.85      7.28 o
   3  16   2       54.59       58.85      9.97 o
   4  16   2       17.79       18.58      5.23 o
   5  16   2        0.59        4.35      3.63 o
   6  16   2       35.82       64.97     22.80 o
   7  16   2        0.48       29.49     17.76 o
  -7  17   2       15.40       29.16     15.76 o
  -6  17   2       12.50       15.99     10.23 o
  -5  17   2        0.99        2.41      6.91 o
  -4  17   2       35.36       32.21     15.37 o
  -3  17   2       28.15       22.52     10.56 o
  -2  17   2       34.15       29.08     13.35 o
  -1  17   2      102.47      116.91     18.30 o
   0  17   2        7.82       -1.80      3.25 o
   1  17   2       15.79       27.36      8.14 o
   2  17   2       39.69       36.82      7.84 o
   3  17   2       19.47       15.61      5.92 o
   4  17   2        6.88        7.04      5.39 o
   5  17   2       12.87       10.79     11.90 o
   6  17   2        0.99       21.96     17.92 o
  -6  18   2       22.50       38.32     13.21 o
  -5  18   2        0.09        2.31     17.25 o
  -4  18   2       18.40       24.09     13.99 o
  -3  18   2      180.17      191.77     34.78 o
  -2  18   2       71.59       76.64     22.24 o
  -1  18   2      139.77      145.70     21.26 o
   0  18   2       31.25       23.59      8.84 o
   1  18   2      268.28      246.47     27.45 o
   2  18   2      110.46      100.13     17.84 o
   3  18   2        8.01       12.33      5.53 o
   4  18   2        0.07        4.65     10.87 o
   5  18   2        1.01        2.16     10.91 o
   6  18   2       27.39       63.00     26.88 o
  -6  19   2       61.31       83.17     23.38 o
  -5  19   2        3.20        8.15     13.02 o
  -4  19   2       11.45       16.08     10.80 o
  -3  19   2       21.37       32.66     15.74 o
  -2  19   2       69.70       59.25     20.96 o
  -1  19   2        2.15        5.40      5.74 o
   0  19   2       32.25       32.84      9.01 o
   1  19   2       20.76       18.48      8.64 o
   2  19   2        0.41        2.63      3.82 o
   3  19   2        0.95        0.95      2.63 o
   4  19   2        1.55        6.44     13.26 o
   5  19   2        1.27       58.30     24.43 o
  -5  20   2       26.76       23.96     14.00 o
  -4  20   2        7.95       14.38     12.37 o
  -3  20   2        0.33        1.32     10.30 o
  -2  20   2       86.30       96.54     26.70 o
  -1  20   2        0.65       -2.73      9.43 o
   0  20   2       49.81       56.92     14.84 o
   1  20   2       24.75       33.19     10.72 o
   2  20   2        1.18        3.53      5.27 o
   3  20   2        4.71       11.09      6.64 o
   4  20   2        2.52        6.82      9.50 o
  -4  21   2        0.44       -6.39      5.51 o
  -3  21   2        7.27       17.58     13.86 o
  -2  21   2        0.92        5.69      7.03 o
  -1  21   2       21.99       39.40     17.29 o
   0  21   2        3.68        7.39      6.45 o
   1  21   2        8.23       19.50      8.32 o
   2  21   2        1.60        4.79      4.23 o
   3  21   2        2.60       19.91     11.16 o
  -2  22   2        2.44       -5.39      5.39 o
  -1  22   2       53.43       89.39     28.55 o
   0  22   2        5.34        4.66     10.48 o
   1  22   2        0.02       -6.61      4.40 o
 -11   0   3       16.52       11.97      3.46 o
  -9   0   3      945.53     1051.71     44.94 o
  -7   0   3       16.45       13.45     10.83 o
  -5   0   3      193.58      206.80     18.04 o
  -3   0   3      140.78      132.34     12.44 o
  -1   0   3   123335.23   133413.38    438.16 o
   1   0   3       69.36       77.89      3.90 o
   3   0   3       35.79       27.20      2.64 o
   5   0   3      529.56      558.21     16.47 o
   7   0   3       18.63       12.67      7.70 o
   9   0   3        2.81        1.67      4.46 o
 -11   1   3        0.19        2.20      3.62 o
 -10   1   3       34.36       41.19      8.85 o
  -9   1   3        2.33       15.09     13.56 o
  -8   1   3      165.15      176.07     13.51 o
  -7   1   3       47.63       46.56      7.44 o
  -6   1   3        3.79        5.15      2.17 o
  -5   1   3      288.07      260.52     20.90 o
  -4   1   3      276.03      261.88     25.37 o
  -3   1   3      142.29      142.99     10.52 o
  -2   1   3     1398.52     1349.07     39.70 o
  -1   1   3    22380.25    21388.35    237.65 o
   0   1   3      672.81      612.97     11.89 o
   1   1   3        0.41        0.17      0.58 o
   2   1   3      354.17      330.60      7.09 o
   3   1   3      440.45      423.51     11.30 o
   4   1   3      108.31      107.43      6.79 o
   5   1   3       76.84       77.57      4.79 o
   6   1   3      515.48      472.04     20.70 o
   7   1   3      197.11      183.32     11.30 o
   8   1   3       13.05       11.67      4.23 o
   9   1   3        0.02        4.05      3.63 o
  10   1   3        1.86       13.12      6.51 o
 -11   2   3        1.20        2.55      1.68 o
 -10   2   3        9.00        9.44      3.84 o
  -9   2   3      228.93      229.80     17.86 o
  -8   2   3      134.72      148.95     12.23 o
  -7   2   3      122.50      135.47     14.92 o
  -6   2   3      550.33      546.92     32.41 o
  -5   2   3      196.89      245.34     20.08 o
  -4   2   3      168.23      152.38     15.09 o
  -3   2   3      130.33      136.22      9.82 o
  -2   2   3     9337.09     9111.82     87.94 o
  -1   2   3     4977.80     4807.24    103.98 o
   0   2   3      248.88      218.07      6.39 o
   1   2   3     2240.77     2135.63     20.42 o
   2   2   3     1654.77     1694.21     22.76 o
   3   2   3      106.02       89.75      5.82 o
   4   2   3       14.95       13.58      2.03 o
   5   2   3       69.01       57.08      4.04 o
   6   2   3      468.32      382.37     17.68 o
   7   2   3       41.43       26.51      5.69 o
   8   2   3      118.77       96.79     11.54 o
   9   2   3       18.41       29.14      7.91 o
  10   2   3        1.23        8.66      6.18 o
 -11   3   3       19.33       25.03      6.65 o
 -10   3   3       75.79       74.80     11.74 o
  -9   3   3       46.34       39.00      6.51 o
  -8   3   3        3.79        7.48      4.44 o
  -7   3   3      159.36      161.16     15.27 o
  -6   3   3        0.00        2.43      1.80 o
  -5   3   3        0.04        5.54      8.83 o
  -4   3   3       41.97       35.42      6.64 o
  -3   3   3      113.80      102.49      8.47 o
  -2   3   3    15127.57    15123.51     98.13 o
  -1   3   3      139.70      130.93      6.34 o
   0   3   3     1488.41     1353.98     15.47 o
   1   3   3     2692.45     2495.12     26.63 o
   2   3   3      437.50      431.42     11.84 o
   3   3   3        2.58        1.19      1.12 o
   4   3   3      237.70      232.11     10.91 o
   5   3   3       29.76       26.25      4.10 o
   6   3   3       11.39       11.48      3.90 o
   7   3   3        0.07       -3.46      7.64 o
   8   3   3       56.39       55.89      8.74 o
   9   3   3        8.01       10.54      5.24 o
  10   3   3        0.75        5.66      4.43 o
 -11   4   3       24.31       34.28      7.81 o
 -10   4   3       19.44       15.64      5.17 o
  -9   4   3       38.44       39.51      8.87 o
  -8   4   3       94.27       97.16     12.96 o
  -7   4   3       21.33       27.43      6.32 o
  -6   4   3      106.59      134.85     15.89 o
  -5   4   3      765.01      792.20     23.07 o
  -4   4   3        1.56        0.19      1.07 o
  -3   4   3      892.73      830.12     32.25 o
  -2   4   3      316.61      284.42     13.39 o
  -1   4   3     3880.51     3900.25     84.91 o
   0   4   3      929.19      872.02     23.45 o
   1   4   3     1283.52     1397.68     18.84 o
   2   4   3      952.45      970.55     15.91 o
   3   4   3      355.24      385.21      9.30 o
   4   4   3      438.61      396.07     20.30 o
   5   4   3      143.97      128.39      6.31 o
   6   4   3      482.25      458.96     14.99 o
   7   4   3      629.40      582.34     31.64 o
   8   4   3       34.23       26.36      6.14 o
   9   4   3        5.78        6.16      3.88 o
  10   4   3       10.35       36.68     10.69 o
 -11   5   3        3.78        7.17      4.66 o
 -10   5   3        6.06       12.29      6.87 o
  -9   5   3      192.61      189.94     19.45 o
  -8   5   3      142.39      140.99     15.84 o
  -7   5   3       12.19        7.90      3.81 o
  -6   5   3      100.99       88.35     10.61 o
  -5   5   3        1.43        4.72      1.81 o
  -4   5   3      118.75      133.14      7.28 o
  -3   5   3     2456.21     2394.12     46.27 o
  -2   5   3     1610.04     1595.67     42.20 o
  -1   5   3      829.96      799.98     29.28 o
   0   5   3      524.02      550.52     14.56 o
   1   5   3      545.78      554.17     16.90 o
   2   5   3     1487.23     1482.20     20.62 o
   3   5   3      180.55      189.97      6.10 o
   4   5   3      208.28      195.28      7.08 o
   5   5   3        9.44        6.35      1.86 o
   6   5   3        4.46       -1.15      6.07 o
   7   5   3        0.07       -7.66      5.11 o
   8   5   3        2.40       -3.42      5.07 o
   9   5   3       14.69       15.11      6.40 o
 -11   6   3        7.29        6.99      7.28 o
 -10   6   3        0.50       -2.08      4.04 o
  -9   6   3       30.58       36.53      8.73 o
  -8   6   3        0.67        1.43      2.24 o
  -7   6   3      239.64      264.66     19.95 o
  -6   6   3       69.54       72.27      7.93 o
  -5   6   3      305.26      286.64     13.47 o
  -4   6   3      123.19      127.42      9.13 o
  -3   6   3        4.94        1.56      2.02 o
  -2   6   3       46.28       40.86      6.74 o
  -1   6   3       73.55       74.04      7.55 o
   0   6   3        0.44        2.44      1.33 o
   1   6   3     2241.03     2387.82     38.62 o
   2   6   3      486.02      560.16     15.35 o
   3   6   3      486.67      484.03     11.88 o
   4   6   3       13.64       14.79      2.19 o
   5   6   3        0.15        3.87      4.03 o
   6   6   3        0.66       -0.53      3.14 o
   7   6   3      316.82      296.53     22.46 o
   8   6   3       18.29       16.34      2.96 o
   9   6   3        0.03        4.81      5.05 o
 -10   7   3       22.19       31.05      8.39 o
  -9   7   3      150.66      155.70     17.73 o
  -8   7   3      359.17      363.33     25.65 o
  -7   7   3       32.54       37.33      7.19 o
  -6   7   3       99.53      108.88     11.91 o
  -5   7   3      184.74      207.41     15.45 o
  -4   7   3      282.13      284.87     13.86 o
  -3   7   3        0.16        1.60      2.70 o
  -2   7   3       41.49       41.60      4.82 o
  -1   7   3       75.76       69.82      5.10 o
   0   7   3       22.53       21.78      4.61 o
   1   7   3       47.12       60.41      6.28 o
   2   7   3      111.60      130.57      8.04 o
   3   7   3       23.90       28.26      3.02 o
   4   7   3       13.31       11.27      1.99 o
   5   7   3        0.19       -2.44      2.05 o
   6   7   3        0.18       -1.53      4.14 o
   7   7   3       20.25       15.48      5.13 o
   8   7   3        0.83       -1.42      5.39 o
   9   7   3        0.03        5.02      6.17 o
 -10   8   3        8.84       36.22     15.38 o
  -9   8   3       25.21       38.64      8.86 o
  -8   8   3        0.00       11.29      5.45 o
  -7   8   3       95.90      107.59     13.48 o
  -6   8   3        0.05       -2.01      4.88 o
  -5   8   3       21.05       23.64      5.17 o
  -4   8   3       79.65       78.77      8.92 o
  -3   8   3      562.63      577.10     41.58 o
  -2   8   3       70.27       76.89      7.72 o
  -1   8   3      647.29      707.71     28.78 o
   0   8   3      149.57      158.89     13.31 o
   1   8   3      103.82       96.80      7.20 o
   2   8   3       15.94       29.42      4.01 o
   3   8   3      853.00      885.30     17.99 o
   4   8   3       97.59       94.46      6.15 o
   5   8   3      176.52      197.39     11.12 o
   6   8   3      183.34      163.40     12.60 o
   7   8   3       19.50       21.06      7.97 o
   8   8   3        6.69        3.07      8.39 o
   9   8   3        4.23        6.42      7.72 o
 -10   9   3       23.10       74.82     29.50 o
  -9   9   3        2.06        3.99      5.54 o
  -8   9   3       61.13       65.30     11.38 o
  -7   9   3      357.77      347.88     30.15 o
  -6   9   3      372.05      372.91     29.64 o
  -5   9   3       25.83       30.70      6.30 o
  -4   9   3       46.40       49.25      8.47 o
  -3   9   3      137.93      149.66     13.11 o
  -2   9   3       34.71       31.97      5.07 o
  -1   9   3      193.06      214.14     16.31 o
   0   9   3       16.29       12.24      3.81 o
   1   9   3        4.96       -0.74      3.48 o
   2   9   3      961.90     1006.94     30.71 o
   3   9   3      224.11      223.05      9.92 o
   4   9   3      244.29      268.65     10.79 o
   5   9   3      159.53      149.95     11.21 o
   6   9   3        9.03        0.44      4.11 o
   7   9   3       15.40        6.69      5.78 o
   8   9   3        7.75       -0.95      6.59 o
   9   9   3        0.18        3.78      5.79 o
 -10  10   3        7.49       43.39     24.67 o
  -9  10   3        5.85       10.64     21.84 o
  -8  10   3        9.67        8.00      4.11 o
  -7  10   3        4.94        4.89      8.47 o
  -6  10   3      249.10      253.51     25.57 o
  -5  10   3       76.58       86.29      9.68 o
  -4  10   3       24.25       26.88      5.02 o
  -3  10   3        6.68        5.45      1.12 o
  -2  10   3      155.94      171.31     12.96 o
  -1  10   3      204.55      233.28     17.42 o
   0  10   3      202.96      195.59     10.60 o
   1  10   3      412.73      429.56     15.46 o
   2  10   3       79.90       73.45      8.86 o
   3  10   3      849.99      838.37     21.40 o
   4  10   3      277.41      262.22     11.93 o
   5  10   3       92.16       87.47     10.10 o
   6  10   3      100.92       58.55     16.20 o
   7  10   3       25.75       18.87      4.84 o
   8  10   3        2.09       -0.44      4.56 o
   9  10   3       19.88       27.17      9.49 o
  -9  11   3        0.00        0.98     15.28 o
  -8  11   3       15.66       23.49      8.49 o
  -7  11   3       36.05       43.80     13.79 o
  -6  11   3      204.25      193.92     22.90 o
  -5  11   3      281.03      339.13     28.85 o
  -4  11   3        7.45        5.45      2.90 o
  -3  11   3      168.35      154.00      8.54 o
  -2  11   3       72.17       75.46      9.37 o
  -1  11   3      494.58      434.24     39.18 o
   0  11   3       38.39       47.30      5.31 o
   1  11   3      330.07      300.66     12.80 o
   2  11   3      218.88      200.60      9.93 o
   3  11   3        0.31        0.57      2.13 o
   4  11   3      454.52      467.51     15.91 o
   5  11   3       37.60       29.97     11.48 o
   6  11   3        3.19       -9.51      6.87 o
   7  11   3        9.67        3.88      2.68 o
   8  11   3        5.37        3.47      6.15 o
  -9  12   3        2.22       14.48     20.01 o
  -8  12   3        4.97       11.36     12.98 o
  -7  12   3        2.22        7.72     19.34 o
  -6  12   3      218.72      231.52     25.80 o
  -5  12   3      415.15      416.91     33.39 o
  -4  12   3      507.78      499.03     24.68 o
  -3  12   3       28.53       29.46      6.05 o
  -2  12   3      539.28      537.86     25.77 o
  -1  12   3       54.60       41.56      6.07 o
   0  12   3      566.82      513.03     31.96 o
   1  12   3       23.77       20.56      3.01 o
   2  12   3      260.14      240.96     17.60 o
   3  12   3        0.15       -0.88      4.03 o
   4  12   3     1770.32     1717.50     41.75 o
   5  12   3       25.45       22.23      6.76 o
   6  12   3       29.99       25.81     10.12 o
   7  12   3        2.42        0.98      4.21 o
   8  12   3       15.10       13.65      7.60 o
  -9  13   3       20.98       28.80     23.05 o
  -8  13   3       29.38       48.75     35.71 o
  -7  13   3        6.59       17.82      9.05 o
  -6  13   3       93.80       86.52     16.06 o
  -5  13   3      121.46      112.77     18.26 o
  -4  13   3      673.11      709.37     41.49 o
  -3  13   3       22.01       23.95     10.55 o
  -2  13   3        0.76        0.09      2.31 o
  -1  13   3       59.24       39.06     14.28 o
   0  13   3       38.32       27.64      6.53 o
   1  13   3       10.01       16.95      3.36 o
   2  13   3      477.88      491.31     25.61 o
   3  13   3      559.61      524.21     27.32 o
   4  13   3       52.20       57.64      7.72 o
   5  13   3        0.42        2.92      3.45 o
   6  13   3        3.13       -2.10      7.49 o
   7  13   3        1.87       -0.05      2.61 o
   8  13   3       16.29       21.91     11.03 o
  -8  14   3        1.79        3.15     13.23 o
  -7  14   3       19.18       23.75      9.18 o
  -6  14   3       19.39       29.82     16.58 o
  -5  14   3      388.90      381.03     33.52 o
  -4  14   3       15.86       31.36     11.83 o
  -3  14   3      108.31      104.29     22.57 o
  -2  14   3       69.07       70.23      8.74 o
  -1  14   3       62.95       69.33     10.21 o
   0  14   3      113.04      134.53     12.90 o
   1  14   3      209.24      211.58     17.22 o
   2  14   3       38.71       37.28      6.01 o
   3  14   3      187.66      172.35     15.96 o
   4  14   3      905.07      908.21     32.43 o
   5  14   3        1.49        2.78      4.12 o
   6  14   3       27.90       22.13      7.37 o
   7  14   3        0.74        1.26      2.79 o
  -8  15   3       18.25       37.25     25.84 o
  -7  15   3       26.05       35.95     18.51 o
  -6  15   3       70.57       80.86     16.89 o
  -5  15   3       79.02      101.31     18.19 o
  -4  15   3        6.20        8.30      7.48 o
  -3  15   3      164.49      137.09     26.43 o
  -2  15   3       35.14       19.29     10.23 o
  -1  15   3       66.65       81.63     18.08 o
   0  15   3      307.65      306.97     24.46 o
   1  15   3       52.90       38.76     11.91 o
   2  15   3       56.67       59.29      8.16 o
   3  15   3      151.84      140.71     14.36 o
   4  15   3        6.69        3.10      2.82 o
   5  15   3       66.31       58.91     16.56 o
   6  15   3       12.53       13.68      5.99 o
   7  15   3        4.19       13.48     12.27 o
  -8  16   3        8.21       20.16     13.47 o
  -7  16   3        0.65       -0.83     13.41 o
  -6  16   3       14.27       20.40     11.02 o
  -5  16   3        0.54        5.49      4.10 o
  -4  16   3       43.77       35.83     13.30 o
  -3  16   3      101.95      101.93     22.92 o
  -2  16   3      131.32      115.00     24.88 o
  -1  16   3        7.17       10.53      7.51 o
   0  16   3       64.71       51.92      6.33 o
   1  16   3      334.30      356.10     23.42 o
   2  16   3       40.76       40.17      6.79 o
   3  16   3       12.49        7.95      4.18 o
   4  16   3        4.62        3.31      5.36 o
   5  16   3       13.64        6.98      7.83 o
   6  16   3       25.88       31.44     16.86 o
  -7  17   3        0.17        5.40     16.30 o
  -6  17   3        0.29       14.80     10.58 o
  -5  17   3        1.18        3.07      3.92 o
  -4  17   3       32.13       32.57     12.92 o
  -3  17   3      107.07      104.92     25.19 o
  -2  17   3       38.91       32.27     14.26 o
  -1  17   3       16.74       20.26      9.97 o
   0  17   3      140.67      136.46     20.16 o
   1  17   3      219.53      230.22     19.44 o
   2  17   3       10.96        8.15      2.84 o
   3  17   3        3.03        1.53      2.10 o
   4  17   3        0.72       -0.25      2.72 o
   5  17   3        1.22        5.79      7.81 o
   6  17   3        2.33       29.07     17.42 o
  -6  18   3        1.21       -0.68      4.65 o
  -5  18   3       19.52       22.33     10.83 o
  -4  18   3       11.81        7.68      9.57 o
  -3  18   3       30.74       21.69     12.21 o
  -2  18   3       11.62        7.65      9.96 o
  -1  18   3       89.51       91.82     22.28 o
   0  18   3      150.37      158.75     31.72 o
   1  18   3        3.55        1.46      4.12 o
   2  18   3       50.44       52.02      9.95 o
   3  18   3        1.33        4.93      3.24 o
   4  18   3        8.68       10.21      3.54 o
   5  18   3       38.42       61.73     21.74 o
  -6  19   3        3.13       18.15     12.33 o
  -5  19   3        0.57        6.47      6.22 o
  -4  19   3        9.53       18.85     11.22 o
  -3  19   3        5.13        1.58      3.30 o
  -2  19   3       24.78       29.02     15.22 o
  -1  19   3        0.67       -5.16      4.35 o
   0  19   3       20.96       15.07      8.64 o
   1  19   3        0.44       -4.52      4.99 o
   2  19   3       10.84        9.14      5.96 o
   3  19   3        0.01       -0.68      3.07 o
   4  19   3        1.31        1.16      8.29 o
   5  19   3       13.70       53.09     24.16 o
  -5  20   3        7.45       10.08      6.58 o
  -4  20   3       20.64       27.16     16.12 o
  -3  20   3       60.67       81.57     23.81 o
  -2  20   3        8.26        6.87      9.06 o
  -1  20   3       27.67       44.52     20.51 o
   0  20   3        1.43       11.93      9.80 o
   1  20   3        5.16        0.79      3.33 o
   2  20   3       81.59       77.40     16.51 o
   3  20   3        1.54       -0.28      7.38 o
  -4  21   3        3.15        7.72      9.64 o
  -3  21   3        2.57       22.53     14.44 o
  -2  21   3        2.39        0.65      8.89 o
  -1  21   3       14.35       17.63     13.71 o
   0  21   3       35.37       46.44     21.55 o
   1  21   3       12.56       14.14     13.43 o
   2  21   3        7.42        2.62     10.53 o
  -1  22   3       17.71       24.90     15.54 o
   0  22   3        0.01        2.34      3.81 o
 -10   0   4        1.12        4.11      2.12 o
  -8   0   4       27.11       22.91     10.20 o
  -6   0   4       10.34       10.89      6.23 o
  -4   0   4     1696.35     1781.19     69.66 o
  -2   0   4     2168.24     2167.32     63.10 o
   0   0   4     3809.57     3745.77     53.93 o
   2   0   4      943.23      877.89     26.82 o
   4   0   4      107.63      124.50     14.36 o
   6   0   4       90.82       89.96     12.69 o
   8   0   4        2.09        1.34      8.25 o
 -11   1   4        2.76       -0.28      2.37 o
 -10   1   4        2.22       -3.67      2.53 o
  -9   1   4        2.63        2.37      1.66 o
  -8   1   4        0.04        2.03      3.43 o
  -7   1   4        1.94        1.16      3.21 o
  -6   1   4       33.37       29.53      7.00 o
  -5   1   4      414.44      413.99     25.68 o
  -4   1   4      339.55      326.26     29.70 o
  -3   1   4      870.76      856.79     44.35 o
  -2   1   4    10835.85    10836.06    302.64 o
  -1   1   4      382.36      428.24     14.71 o
   0   1   4     2322.44     2235.32     26.51 o
   1   1   4      910.09      870.11     12.92 o
   2   1   4     1464.76     1430.06     19.45 o
   3   1   4      789.46      794.33     28.83 o
   4   1   4       21.34       28.47      3.25 o
   5   1   4      145.41      159.56     10.11 o
   6   1   4     1228.52     1292.36     27.74 o
   7   1   4       85.90       74.03     15.66 o
   8   1   4       13.49        6.12      5.89 o
   9   1   4       38.77       44.72      8.43 o
 -11   2   4        3.76        0.40      4.52 o
 -10   2   4        0.49        1.14      1.93 o
  -9   2   4       37.73       36.65      7.67 o
  -8   2   4      126.89      129.02     14.08 o
  -7   2   4      251.57      255.75     23.01 o
  -6   2   4       33.23       32.04     11.39 o
  -5   2   4      582.11      620.32     44.06 o
  -4   2   4      563.42      550.69     38.15 o
  -3   2   4     1293.07     1314.54     55.35 o
  -2   2   4     1436.13     1391.49     37.11 o
  -1   2   4     3342.42     3294.04     51.92 o
   0   2   4     1154.60     1042.75     21.86 o
   1   2   4      159.90      162.14      5.73 o
   2   2   4        1.90        2.95      1.24 o
   3   2   4        0.00        0.21      1.17 o
   4   2   4      112.49      119.85      7.68 o
   5   2   4      111.03      102.52      8.26 o
   6   2   4       24.83       27.22      7.70 o
   7   2   4        1.65       -0.24      7.19 o
   8   2   4        0.04       -6.92      7.82 o
   9   2   4        1.14       -0.87      6.57 o
 -11   3   4        6.74        8.95      4.40 o
 -10   3   4       29.70       26.46      7.05 o
  -9   3   4        9.53        6.40      2.53 o
  -8   3   4        0.45       -0.68      4.15 o
  -7   3   4       50.13       58.34     10.46 o
  -6   3   4      415.54      416.35     38.58 o
  -5   3   4      265.74      318.13     31.43 o
  -4   3   4       38.63       32.66      9.15 o
  -3   3   4      542.03      558.73     36.17 o
  -2   3   4     3267.77     3434.60     60.05 o
  -1   3   4       71.24       57.17      5.19 o
   0   3   4      284.21      301.72      8.50 o
   1   3   4      337.24      349.49     10.45 o
   2   3   4     1654.45     1622.95     26.07 o
   3   3   4     1683.09     1732.94     31.75 o
   4   3   4       10.18        4.79      2.03 o
   5   3   4      604.99      516.58     25.58 o
   6   3   4      212.89      222.12     18.25 o
   7   3   4       17.79       -0.07     16.66 o
   8   3   4        7.30       -1.13      6.95 o
   9   3   4       11.94        8.57      4.06 o
 -11   4   4        1.25        1.68      3.15 o
 -10   4   4       33.19       24.76      6.64 o
  -9   4   4       18.03       14.19      7.00 o
  -8   4   4      192.08      189.50     18.55 o
  -7   4   4      624.81      661.43     31.61 o
  -6   4   4        8.92        5.44      2.62 o
  -5   4   4      582.26      644.54     30.63 o
  -4   4   4       55.29       58.39     12.50 o
  -3   4   4      303.23      297.52     27.70 o
  -2   4   4     1313.78     1109.12     55.61 o
  -1   4   4     2013.14     1920.79     33.34 o
   0   4   4       50.18       42.57      4.77 o
   1   4   4      552.33      571.43     12.74 o
   2   4   4       73.33       67.36      4.25 o
   3   4   4       64.58       61.07      5.31 o
   4   4   4       11.64       10.95      2.16 o
   5   4   4      263.88      249.27     12.93 o
   6   4   4      168.23      169.31     16.18 o
   7   4   4       70.13       30.64      4.95 o
   8   4   4       46.27       37.66      6.71 o
   9   4   4        0.21       -3.14      4.22 o
 -11   5   4        0.22       -4.36      4.49 o
 -10   5   4       78.74       60.85     10.96 o
  -9   5   4        6.22        4.44      3.72 o
  -8   5   4      207.65      218.62     19.67 o
  -7   5   4        0.01        1.92      5.79 o
  -6   5   4        2.85       -0.78      2.24 o
  -5   5   4      301.13      293.06     14.37 o
  -4   5   4      484.34      483.21     21.56 o
  -3   5   4      198.76      235.69     14.15 o
  -2   5   4     2066.89     2038.86     71.89 o
  -1   5   4      492.24      500.34     33.22 o
   0   5   4       91.84       85.58      6.08 o
   1   5   4       77.49       81.99      4.98 o
   2   5   4       91.54      103.60      6.15 o
   3   5   4       18.64       12.89      2.14 o
   4   5   4        7.17        5.72      2.17 o
   5   5   4      915.67      949.83     30.34 o
   6   5   4      136.54      158.56     13.64 o
   7   5   4        5.53       -6.70      4.73 o
   8   5   4        1.27        1.01      5.33 o
   9   5   4        0.15       -2.77      7.90 o
 -11   6   4        0.36       -1.04      3.84 o
 -10   6   4        6.70        4.57      3.88 o
  -9   6   4       85.86       73.24     14.28 o
  -8   6   4       15.49       13.65      4.59 o
  -7   6   4      591.86      578.17     34.88 o
  -6   6   4       79.52       71.03      7.94 o
  -5   6   4      118.89       99.48      7.95 o
  -4   6   4      286.40      292.95     18.60 o
  -3   6   4      912.86      886.95     27.79 o
  -2   6   4       17.04       23.39      7.83 o
  -1   6   4      246.79      231.03     11.84 o
   0   6   4        7.42        6.61      1.59 o
   1   6   4      379.81      392.88     12.57 o
   2   6   4      415.11      428.68     15.25 o
   3   6   4      104.88      119.64      6.86 o
   4   6   4        7.85        6.48      1.46 o
   5   6   4      163.64      152.01     11.81 o
   6   6   4       83.67       96.32     10.57 o
   7   6   4       25.30       13.61      5.68 o
   8   6   4        0.00       -4.07      4.14 o
   9   6   4        8.11        9.18      5.99 o
 -10   7   4        0.61        0.13      2.76 o
  -9   7   4       40.91       44.36     11.53 o
  -8   7   4      163.52      166.96     17.39 o
  -7   7   4      174.79      182.69     16.88 o
  -6   7   4      323.22      303.08     18.62 o
  -5   7   4      188.92      192.86     16.95 o
  -4   7   4      153.30      163.99     14.05 o
  -3   7   4      832.17      904.63     53.54 o
  -2   7   4      455.27      540.38     39.12 o
  -1   7   4        0.22       -0.14      0.84 o
   0   7   4       32.25       34.60      3.14 o
   1   7   4        1.78        2.26      1.22 o
   2   7   4       34.36       33.87      3.93 o
   3   7   4      287.25      312.46     12.11 o
   4   7   4       39.77       35.03      3.39 o
   5   7   4       37.41       39.58      6.56 o
   6   7   4       22.35        9.75      5.46 o
   7   7   4      148.46      124.72     13.55 o
   8   7   4       18.55       18.51      7.13 o
   9   7   4        4.31        0.04      6.26 o
 -10   8   4        0.78        2.75      3.05 o
  -9   8   4       29.17       20.36      7.12 o
  -8   8   4      262.17      307.71     23.92 o
  -7   8   4        0.04        0.91      4.20 o
  -6   8   4        2.72        7.95      4.76 o
  -5   8   4      131.23      150.19     15.50 o
  -4   8   4       58.60       52.37     13.08 o
  -3   8   4       92.49       93.90     17.66 o
  -2   8   4      239.62      270.46     28.95 o
  -1   8   4      878.92      987.39     24.22 o
   0   8   4       17.78       15.23      6.96 o
   1   8   4      248.77      234.81     16.95 o
   2   8   4      442.57      417.35     18.68 o
   3   8   4      258.47      250.64     11.53 o
   4   8   4       11.71       16.25      2.21 o
   5   8   4       35.67       33.24      4.18 o
   6   8   4        5.98        2.76      5.39 o
   7   8   4       31.26       29.67      9.03 o
   8   8   4       30.99       28.03      7.88 o
   9   8   4        1.32        0.74      2.03 o
 -10   9   4       14.19       18.81      9.74 o
  -9   9   4       21.35       22.61      7.91 o
  -8   9   4        0.29        6.30      6.20 o
  -7   9   4       66.19       69.55     11.19 o
  -6   9   4       11.15       13.08     10.42 o
  -5   9   4      523.25      493.30     45.77 o
  -4   9   4        3.83        4.95      3.35 o
  -3   9   4      206.62      209.26     27.61 o
  -2   9   4      190.61      200.23     25.93 o
  -1   9   4      642.71      660.18     30.37 o
   0   9   4      550.06      614.04     43.81 o
   1   9   4       78.84       87.32     16.48 o
   2   9   4      120.30      107.64     13.21 o
   3   9   4        8.87        7.76      1.59 o
   4   9   4      187.13      173.32      9.05 o
   5   9   4        1.28        4.51      2.18 o
   6   9   4        2.61       -1.20      3.68 o
   7   9   4        6.18        3.53      1.61 o
   8   9   4        0.34       -7.85      6.97 o
 -10  10   4        0.64        5.26     25.64 o
  -9  10   4        1.44        9.28     18.55 o
  -8  10   4       22.48       22.96      9.20 o
  -7  10   4        4.49        6.48     23.65 o
  -6  10   4        3.35        8.34     18.48 o
  -5  10   4      455.09      418.83     42.80 o
  -4  10   4       83.63       86.66     19.57 o
  -3  10   4        8.15        6.90      6.47 o
  -2  10   4       44.17       35.60      3.41 o
  -1  10   4      102.89       77.15      5.92 o
   0  10   4      167.07      160.86     14.86 o
   1  10   4      169.43      154.76     15.46 o
   2  10   4       80.33       94.15     12.72 o
   3  10   4      135.43      141.20      9.41 o
   4  10   4       84.66       82.70      6.98 o
   5  10   4        1.32       -1.76      3.81 o
   6  10   4       10.12        4.00      2.18 o
   7  10   4        0.91       -7.69      5.13 o
   8  10   4       20.17       17.83      4.94 o
  -9  11   4        5.30        7.91     23.08 o
  -8  11   4        0.53        4.37     21.25 o
  -7  11   4       74.22       69.07     15.34 o
  -6  11   4        5.62       13.13      8.66 o
  -5  11   4       35.14       26.28     11.64 o
  -4  11   4       23.46       25.37     10.28 o
  -3  11   4      135.39      149.25     24.27 o
  -2  11   4      228.23      220.39     13.67 o
  -1  11   4      913.53      905.69     58.40 o
   0  11   4      136.20      126.71     16.77 o
   1  11   4        6.46        8.67      4.63 o
   2  11   4      369.43      370.20     20.62 o
   3  11   4       28.71       27.62      3.87 o
   4  11   4       52.85       55.46      6.18 o
   5  11   4       15.20       19.69      8.06 o
   6  11   4        0.75       -3.59      3.13 o
   7  11   4        1.24        0.49      2.43 o
   8  11   4        0.58       -7.80     10.94 o
  -9  12   4       25.08       55.08     24.33 o
  -8  12   4        2.76       11.96     25.55 o
  -7  12   4        1.79        5.75     31.67 o
  -6  12   4       47.18       48.07     15.39 o
  -5  12   4       77.40       68.61     17.68 o
  -4  12   4        0.00       -8.60      6.61 o
  -3  12   4      185.00      201.90     16.13 o
  -2  12   4       16.11       14.59      3.34 o
  -1  12   4       49.78       58.71     16.77 o
   0  12   4        0.00       -0.61      3.51 o
   1  12   4       96.29       86.12      8.35 o
   2  12   4        7.33        7.83      4.21 o
   3  12   4       82.31       77.21      6.83 o
   4  12   4      113.61      114.01     11.01 o
   5  12   4       29.37       17.66     26.23 o
   6  12   4        1.72        3.52      3.09 o
   7  12   4        5.99        7.03      3.63 o
   8  12   4        0.84       -0.73      5.95 o
  -9  13   4        2.93        8.73      8.94 o
  -8  13   4        2.76        0.47      3.69 o
  -7  13   4      117.44      109.66     25.60 o
  -6  13   4        1.97       -2.39      3.07 o
  -5  13   4        0.79       -4.45      7.08 o
  -4  13   4        1.58        4.04      6.00 o
  -3  13   4       86.86       99.54     22.04 o
  -2  13   4       66.24       61.61     17.11 o
  -1  13   4      231.93      244.50     19.16 o
   0  13   4       55.22       46.74      6.20 o
   1  13   4      684.58      706.38     42.92 o
   2  13   4      532.81      505.90     26.08 o
   3  13   4       40.19       32.66      6.61 o
   4  13   4       30.84       35.27      6.68 o
   5  13   4      117.94      104.22     19.49 o
   6  13   4        0.47       -4.20      4.32 o
   7  13   4        1.55       -5.40      6.42 o
  -8  14   4       20.01       30.34     15.02 o
  -7  14   4       14.31        9.31      6.40 o
  -6  14   4       25.23       18.43     13.13 o
  -5  14   4      159.59      161.89     29.16 o
  -4  14   4      117.69      136.88     26.96 o
  -3  14   4      241.11      219.47     33.61 o
  -2  14   4        7.02        5.36      2.37 o
  -1  14   4      113.65       97.08     12.20 o
   0  14   4       22.92       23.08      6.02 o
   1  14   4       30.17       26.49      7.70 o
   2  14   4        2.15        0.42      3.07 o
   3  14   4       55.03       57.72     10.06 o
   4  14   4       13.22       12.72      8.39 o
   5  14   4       12.61       10.23     18.73 o
   6  14   4        0.29       -4.52     13.23 o
   7  14   4        2.23        5.75      4.90 o
  -8  15   4       20.16       24.18     12.81 o
  -7  15   4       74.58       91.05     24.52 o
  -6  15   4       14.10       14.88      9.55 o
  -5  15   4       29.15       37.22     14.95 o
  -4  15   4        3.47        7.82      7.66 o
  -3  15   4      170.01      144.81     27.46 o
  -2  15   4      101.04      104.60     23.59 o
  -1  15   4       34.89       37.98      8.47 o
   0  15   4      642.60      676.78     36.89 o
   1  15   4      492.51      537.45     34.85 o
   2  15   4       40.98       41.21      8.14 o
   3  15   4        8.20        0.44      2.24 o
   4  15   4        1.57        3.74      3.44 o
   5  15   4        3.78       -1.80     18.49 o
   6  15   4       23.67       23.20      8.67 o
  -8  16   4        7.75       13.24     11.17 o
  -7  16   4       17.84       22.44     12.91 o
  -6  16   4        2.78        4.31      6.61 o
  -5  16   4        9.25        3.34      3.74 o
  -4  16   4        7.90        1.30      2.38 o
  -3  16   4        0.30       -6.29      6.59 o
  -2  16   4      163.08      171.87     31.71 o
  -1  16   4       57.91       76.81     20.82 o
   0  16   4       30.20       49.81     12.16 o
   1  16   4      161.44      182.37     20.98 o
   2  16   4       48.51       41.50      8.39 o
   3  16   4       74.45       42.94     11.88 o
   4  16   4       20.95       18.79      7.50 o
   5  16   4        8.71        6.95     11.10 o
   6  16   4       24.23       27.66      9.64 o
  -7  17   4        0.33        0.40      3.06 o
  -6  17   4        0.38       -4.82      4.68 o
  -5  17   4       10.83       13.19      7.61 o
  -4  17   4        1.38        2.98      3.68 o
  -3  17   4      203.72      216.32     36.66 o
  -2  17   4       76.67       80.15     22.11 o
  -1  17   4        3.37       -3.10      6.68 o
   0  17   4      593.10      689.01     65.11 o
   1  17   4       33.43       19.16     10.61 o
   2  17   4       32.79       23.12     12.69 o
   3  17   4        0.12        0.84      4.61 o
   4  17   4       30.13       24.02     12.47 o
   5  17   4       29.00       41.96     10.94 o
  -6  18   4        0.80        5.80      8.42 o
  -5  18   4        0.25      -11.62     11.28 o
  -4  18   4        7.04        0.96      5.40 o
  -3  18   4        8.07        1.86      4.66 o
  -2  18   4       95.69       83.07     23.41 o
  -1  18   4       19.62       11.01      9.66 o
   0  18   4       28.57       36.50     18.74 o
   1  18   4       29.13       42.99     15.89 o
   2  18   4        1.22       -1.61      8.58 o
   3  18   4        8.10        9.30      4.71 o
   4  18   4        4.81       10.62      8.22 o
   5  18   4        0.02        7.90      7.80 o
  -6  19   4        3.05        6.81      8.08 o
  -5  19   4        0.45       -7.70      9.00 o
  -4  19   4       41.55       61.67     20.93 o
  -3  19   4       16.90       14.98      9.38 o
  -2  19   4        4.53        8.57      8.39 o
  -1  19   4        2.74        9.29      6.38 o
   0  19   4       91.26       80.91     23.29 o
   1  19   4        6.87        8.09      8.24 o
   2  19   4       17.84       21.74     13.34 o
   3  19   4        5.46        3.48      7.27 o
   4  19   4       14.50       22.83      8.35 o
  -5  20   4        8.69       26.56     16.23 o
  -4  20   4        1.62        9.17      8.13 o
  -3  20   4       17.86       26.98     11.92 o
  -2  20   4        3.15        1.19      4.95 o
  -1  20   4       20.69       27.53     15.55 o
   0  20   4       80.32      112.69     30.16 o
   1  20   4        2.45       -4.46      5.00 o
   2  20   4        3.89        8.32     13.23 o
   3  20   4        2.09       -7.01     11.18 o
  -3  21   4        0.13        9.63      8.05 o
  -2  21   4       37.00       45.14     18.57 o
  -1  21   4        2.56        3.34      9.23 o
   0  21   4       29.65       45.20     20.18 o
   1  21   4        8.27       15.09     12.47 o
   2  21   4       17.50       42.36     18.57 o
 -11   0   5        8.36        7.01      3.02 o
  -9   0   5      243.85      244.48     36.95 o
  -7   0   5      524.05      522.21     47.83 o
  -5   0   5       74.43       77.71     16.43 o
  -3   0   5     1465.37     1373.19     59.25 o
  -1   0   5     6505.95     6180.80    105.50 o
   1   0   5     2304.45     2210.91     31.22 o
   3   0   5        7.52        0.70      3.19 o
   5   0   5      123.95       98.09     19.50 o
   7   0   5       12.99       46.49     13.39 o
   9   0   5       44.21       48.39     15.09 o
 -11   1   5       30.09       35.71      7.91 o
 -10   1   5       59.33       65.40     11.42 o
  -9   1   5       44.38       37.00     10.26 o
  -8   1   5       44.21       50.65     10.54 o
  -7   1   5       99.13      101.43     14.74 o
  -6   1   5       60.36       52.16     10.09 o
  -5   1   5      174.59      201.01     18.40 o
  -4   1   5       25.77       27.19      5.78 o
  -3   1   5       67.58       75.39      9.31 o
  -2   1   5      357.93      338.45     19.27 o
  -1   1   5       12.04       26.42      6.48 o
   0   1   5       70.83       85.03      5.79 o
   1   1   5     1182.25     1162.56     16.90 o
   2   1   5       93.75       86.12      4.22 o
   3   1   5        0.01       -0.53      1.01 o
   4   1   5        8.10        2.18      3.65 o
   5   1   5       55.86       52.44      5.27 o
   6   1   5       28.72       39.42      8.57 o
   7   1   5        0.02       13.66      6.82 o
   8   1   5       27.13       -5.21      9.23 o
   9   1   5       15.80        5.38      8.13 o
 -11   2   5        0.11       -2.50      2.06 o
 -10   2   5        2.40        2.58      2.64 o
  -9   2   5      207.26      211.62     19.89 o
  -8   2   5       90.30       83.75     14.66 o
  -7   2   5        1.98        0.79      2.23 o
  -6   2   5      585.98      588.07     47.78 o
  -5   2   5      237.06      214.74     26.88 o
  -4   2   5      486.16      549.80     40.73 o
  -3   2   5     1829.69     1769.42     68.06 o
  -2   2   5        1.69        4.55      3.00 o
  -1   2   5     1945.45     2071.44     60.26 o
   0   2   5     1019.80      962.75     19.65 o
   1   2   5       83.28       74.82      4.49 o
   2   2   5      806.08      804.30     20.75 o
   3   2   5        8.12       10.89      2.27 o
   4   2   5      285.06      287.28     11.93 o
   5   2   5      184.03      177.96      9.82 o
   6   2   5       21.90       25.71      6.34 o
   7   2   5       24.04       31.88      8.74 o
   8   2   5        1.55       -9.14     14.34 o
   9   2   5       41.67       61.91     11.45 o
 -11   3   5       33.30       45.21     10.38 o
 -10   3   5        4.02        3.79      2.72 o
  -9   3   5       21.06       23.37      6.57 o
  -8   3   5      646.21      661.05     33.16 o
  -7   3   5        3.11       -1.08      2.39 o
  -6   3   5       19.43       13.74      6.96 o
  -5   3   5       90.47       69.71     15.69 o
  -4   3   5        1.15       -1.05      2.71 o
  -3   3   5        5.27       18.03      7.25 o
  -2   3   5      138.57      132.01     17.54 o
  -1   3   5      117.41      114.87      8.06 o
   0   3   5        4.71        3.76      1.45 o
   1   3   5      420.31      428.77     11.54 o
   2   3   5        9.00        7.56      1.09 o
   3   3   5      115.60      111.50      7.50 o
   4   3   5       79.93       68.40      7.03 o
   5   3   5        6.78        7.25      2.15 o
   6   3   5       26.47       20.43      5.74 o
   7   3   5        1.49       13.37      6.32 o
   8   3   5       26.10       -1.31     17.91 o
   9   3   5        8.21        4.67      9.49 o
 -11   4   5        9.41       13.26      5.10 o
 -10   4   5        7.69        5.19      2.22 o
  -9   4   5      195.71      194.64     19.37 o
  -8   4   5      150.36      141.74     18.96 o
  -7   4   5        7.16        4.02      2.63 o
  -6   4   5      220.16      236.51     30.18 o
  -5   4   5       12.44       17.84      8.40 o
  -4   4   5     1680.19     1591.97     71.08 o
  -3   4   5        6.92        9.24      4.98 o
  -2   4   5      496.52      487.62     17.45 o
  -1   4   5       89.20       99.76      8.78 o
   0   4   5       68.25       64.01      4.84 o
   1   4   5      323.09      347.80     18.13 o
   2   4   5     1296.89     1382.97     32.78 o
   3   4   5      202.02      219.84     11.19 o
   4   4   5        3.18        0.31      2.37 o
   5   4   5      154.49      167.74     13.46 o
   6   4   5      310.06      290.13     21.53 o
   7   4   5        8.36       14.14      9.04 o
   8   4   5        3.17        9.88     10.91 o
   9   4   5        1.27       -4.90     10.27 o
 -11   5   5        3.01       -5.50      3.91 o
 -10   5   5        7.97        5.22      4.61 o
  -9   5   5       21.36       18.48      6.67 o
  -8   5   5       71.53       74.03     13.49 o
  -7   5   5        3.66       -0.20      5.33 o
  -6   5   5        0.07       -0.62      2.42 o
  -5   5   5       24.46       12.76      4.76 o
  -4   5   5     1008.92     1032.75     58.81 o
  -3   5   5      201.92      172.38     22.63 o
  -2   5   5     1630.28     1448.88     28.32 o
  -1   5   5     1590.12     1704.77     65.44 o
   0   5   5       73.05       75.15      8.65 o
   1   5   5      620.25      664.65     23.97 o
   2   5   5       23.58       26.67      3.23 o
   3   5   5       71.26       78.09      6.45 o
   4   5   5        0.37       -0.99      3.09 o
   5   5   5       11.79        8.37      2.37 o
   6   5   5       14.72       12.80      2.55 o
   7   5   5       38.57       34.50      8.97 o
   8   5   5        0.00       -8.63     15.68 o
   9   5   5        0.22       -3.26      6.37 o
 -10   6   5       15.06       14.41      6.09 o
  -9   6   5       36.43       35.84     10.29 o
  -8   6   5       12.89       13.68      4.13 o
  -7   6   5      197.46      184.08     20.06 o
  -6   6   5      221.33      201.12     17.51 o
  -5   6   5       63.37       59.33      5.74 o
  -4   6   5      165.79      153.47     13.52 o
  -3   6   5       17.92        9.82      2.62 o
  -2   6   5      677.72      718.54     46.43 o
  -1   6   5        2.18        0.40      2.46 o
   0   6   5        2.45        1.28      1.96 o
   1   6   5      746.55      822.71     21.33 o
   2   6   5     1439.00     1485.90     29.13 o
   3   6   5       12.33       13.72      3.55 o
   4   6   5       89.20       87.04      7.18 o
   5   6   5       39.60       44.30      6.22 o
   6   6   5      221.08      216.07     16.35 o
   7   6   5       21.46       13.19      9.05 o
   8   6   5       16.51        7.02      7.90 o
   9   6   5        5.30        1.00     14.70 o
 -10   7   5        4.42        0.73      4.83 o
  -9   7   5       12.43       10.71      5.10 o
  -8   7   5       30.48       24.54      7.46 o
  -7   7   5        1.05        5.45      3.70 o
  -6   7   5      348.41      315.94     15.14 o
  -5   7   5       11.25        6.51      2.43 o
  -4   7   5      341.01      336.62     19.71 o
  -3   7   5      236.47      235.92     13.60 o
  -2   7   5     1004.91     1092.78     58.56 o
  -1   7   5      406.66      457.98     19.24 o
   0   7   5        6.03        9.04      3.44 o
   1   7   5      324.58      326.00     13.51 o
   2   7   5       17.63       19.27      3.38 o
   3   7   5       39.78       33.31      3.74 o
   4   7   5       16.35       14.59      1.70 o
   5   7   5       41.95       46.44      6.69 o
   6   7   5       73.72       80.30      9.97 o
   7   7   5        3.98       -6.84      7.95 o
   8   7   5        9.42        5.29      8.05 o
 -10   8   5       46.13       48.69     12.47 o
  -9   8   5        3.63        3.95      9.36 o
  -8   8   5      107.95      119.18     17.31 o
  -7   8   5       26.58       22.75      7.22 o
  -6   8   5       70.64       62.86     10.82 o
  -5   8   5        4.51       14.37      5.18 o
  -4   8   5       32.10       41.31      7.26 o
  -3   8   5       20.07       19.49      8.67 o
  -2   8   5      486.15      483.06     41.00 o
  -1   8   5        4.01        2.17      2.32 o
   0   8   5       53.24       41.88      7.08 o
   1   8   5      238.05      233.69     11.77 o
   2   8   5       74.85       79.42      7.43 o
   3   8   5        1.71        1.17      2.87 o
   4   8   5      108.04      106.39      8.42 o
   5   8   5        2.67        5.19      3.26 o
   6   8   5      285.22      296.89     19.22 o
   7   8   5        6.72       -2.47      4.15 o
   8   8   5        6.99       -7.20     36.82 o
 -10   9   5       11.83        9.75      5.49 o
  -9   9   5        8.07        5.22      4.11 o
  -8   9   5        1.21        1.86      7.68 o
  -7   9   5        3.33        6.56      4.32 o
  -6   9   5       60.68       56.45     21.81 o
  -5   9   5       65.40       68.87     17.57 o
  -4   9   5       46.83       38.52     12.69 o
  -3   9   5        2.08       -5.50      5.03 o
  -2   9   5        9.70       12.51      7.51 o
  -1   9   5      162.28      170.73     12.55 o
   0   9   5       15.24       16.97      4.49 o
   1   9   5      242.50      229.53     14.05 o
   2   9   5      108.32      117.33      8.53 o
   3   9   5      635.24      645.78     19.46 o
   4   9   5       19.85       19.06      3.41 o
   5   9   5       82.84       87.09      9.61 o
   6   9   5        4.62        3.31      3.38 o
   7   9   5       16.79       13.81      5.73 o
   8   9   5        5.36       -0.81     24.61 o
 -10  10   5       11.63       11.77      9.12 o
  -9  10   5        9.93       21.87      8.91 o
  -8  10   5       18.58       23.64     10.75 o
  -7  10   5        6.67       16.96     11.73 o
  -6  10   5      211.07      202.14     31.87 o
  -5  10   5       69.21       62.67     17.39 o
  -4  10   5      149.01      141.36     25.64 o
  -3  10   5      467.21      442.65     43.18 o
  -2  10   5      292.40      331.61     36.06 o
  -1  10   5      425.70      416.02     20.30 o
   0  10   5       37.17       38.24      7.10 o
   1  10   5       20.74       16.14      3.16 o
   2  10   5       13.27       12.50      2.21 o
   3  10   5       60.97       66.97      8.96 o
   4  10   5        1.23        0.58      1.21 o
   5  10   5        4.39       11.80      3.26 o
   6  10   5        9.95       -0.93      4.49 o
   7  10   5        1.35       -3.83      4.78 o
   8  10   5        0.11       -4.65      6.08 o
  -9  11   5        3.04        4.71      5.71 o
  -8  11   5       21.17       17.99      9.39 o
  -7  11   5       24.32       24.63     12.90 o
  -6  11   5      951.19      912.79     69.93 o
  -5  11   5        4.77        3.45      6.36 o
  -4  11   5        6.36        6.95      6.11 o
  -3  11   5       11.87        8.11      5.34 o
  -2  11   5      225.62      194.43     10.27 o
  -1  11   5        9.85        8.15      2.30 o
   0  11   5       50.92       51.99      8.99 o
   1  11   5      133.28      128.41      9.43 o
   2  11   5      171.98      178.93     13.39 o
   3  11   5      236.13      242.67     17.33 o
   4  11   5       20.92       24.22      4.27 o
   5  11   5       13.97       19.28      5.73 o
   6  11   5        2.19       -1.15      4.82 o
   7  11   5        4.93       -0.14      2.87 o
   8  11   5        0.74       -0.73      7.94 o
  -9  12   5        3.00        2.70      3.39 o
  -8  12   5        3.48        2.88      1.59 o
  -7  12   5        6.06        3.44      5.14 o
  -6  12   5      285.48      287.98     39.89 o
  -5  12   5      197.13      188.30     31.46 o
  -4  12   5      184.21      192.01     31.35 o
  -3  12   5       65.21       61.07     17.23 o
  -2  12   5      217.93      197.36     11.33 o
  -1  12   5      105.07      121.10     11.81 o
   0  12   5       62.13       66.73     10.67 o
   1  12   5        0.50       -8.12      5.41 o
   2  12   5      221.31      220.91     22.19 o
   3  12   5       62.29       59.68      6.31 o
   4  12   5      268.78      271.85     17.62 o
   5  12   5      148.87      147.12     16.33 o
   6  12   5        3.31       -2.21      3.13 o
   7  12   5        2.19        7.21      3.53 o
  -9  13   5        0.14       -0.25      6.52 o
  -8  13   5        0.07       -1.73      4.59 o
  -7  13   5        9.06       17.53     11.85 o
  -6  13   5       96.67       88.38     23.23 o
  -5  13   5        0.03        2.60      7.40 o
  -4  13   5        0.43        3.44      5.30 o
  -3  13   5      138.50      123.43     24.83 o
  -2  13   5       54.06       39.96     14.38 o
  -1  13   5       45.68       39.10     13.03 o
   0  13   5        3.51        0.24      8.13 o
   1  13   5      313.44      295.74     25.19 o
   2  13   5       48.48       43.88      9.84 o
   3  13   5      384.93      386.96     31.72 o
   4  13   5       15.74        7.77      4.29 o
   5  13   5      119.89      119.35     15.17 o
   6  13   5        0.26       -2.38     10.98 o
   7  13   5        0.01      -13.43     12.30 o
  -8  14   5        3.65       -2.64      6.59 o
  -7  14   5       33.03       46.37     18.46 o
  -6  14   5       99.68       89.61     23.06 o
  -5  14   5      270.36      240.06     37.83 o
  -4  14   5      606.26      672.60     60.67 o
  -3  14   5      111.61      116.83     25.86 o
  -2  14   5        1.42        2.93      4.01 o
  -1  14   5       28.27       25.07      4.09 o
   0  14   5       21.83       15.72      3.62 o
   1  14   5       59.46       52.96     10.52 o
   2  14   5        5.57        2.58      3.32 o
   3  14   5      167.29      174.93     21.89 o
   4  14   5      152.07      153.82     17.13 o
   5  14   5       20.43        3.22     27.63 o
   6  14   5       38.28       47.68     10.17 o
  -8  15   5        1.03       -0.55      4.52 o
  -7  15   5        0.02       -3.31      7.58 o
  -6  15   5       23.76       18.85     11.85 o
  -5  15   5       24.16       17.49      9.20 o
  -4  15   5       13.16        8.85      6.67 o
  -3  15   5       73.55       79.05     21.32 o
  -2  15   5        2.80        4.96      7.76 o
  -1  15   5       26.33       19.46      5.10 o
   0  15   5       41.80       46.87     10.79 o
   1  15   5      155.18      167.86     19.91 o
   2  15   5        0.07       -1.43      6.38 o
   3  15   5        0.00        3.71      5.79 o
   4  15   5      153.96      173.93     18.89 o
   5  15   5       39.37       32.48     22.33 o
   6  15   5        3.77        1.56     10.62 o
  -7  16   5        0.15        1.53      3.96 o
  -6  16   5        3.89        5.75      8.81 o
  -5  16   5       37.55       26.62     14.11 o
  -4  16   5       17.02       23.90     13.50 o
  -3  16   5      344.88      361.91     46.99 o
  -2  16   5      194.75      237.83     37.87 o
  -1  16   5       28.33       20.81      6.43 o
   0  16   5      787.59      841.62     47.48 o
   1  16   5       77.95       77.94     14.55 o
   2  16   5        1.21        2.17      9.07 o
   3  16   5       14.55       20.22      9.30 o
   4  16   5        2.75       -2.87      8.92 o
   5  16   5       45.04       50.48     16.14 o
  -7  17   5        1.42       -3.33      9.51 o
  -6  17   5        2.11       -9.45     11.32 o
  -5  17   5        4.45        2.02      2.71 o
  -4  17   5        3.08        0.10      4.69 o
  -3  17   5        3.25        6.47      7.79 o
  -2  17   5       23.28       22.38     10.65 o
  -1  17   5       48.38       50.22     17.81 o
   0  17   5       42.31       54.47     20.81 o
   1  17   5        2.94        3.84      6.34 o
   2  17   5        9.37       11.71      9.36 o
   3  17   5        6.83        1.99     14.41 o
   4  17   5       18.92       13.08      9.46 o
   5  17   5        5.03        6.47     20.21 o
  -6  18   5        2.73       10.34      8.20 o
  -5  18   5       24.92       22.80     12.13 o
  -4  18   5       10.35       16.41     10.35 o
  -3  18   5       23.71       20.04     14.00 o
  -2  18   5       12.22        4.35      4.28 o
  -1  18   5        7.57        5.21      9.26 o
   0  18   5      135.62      151.19     32.17 o
   1  18   5        9.02       11.06      9.55 o
   2  18   5       10.30       10.23      6.26 o
   3  18   5        1.80        3.09     12.62 o
   4  18   5        0.76        1.32      5.43 o
  -5  19   5        0.95       -5.12      8.21 o
  -4  19   5        4.76       14.55      8.36 o
  -3  19   5        4.24        4.65      6.96 o
  -2  19   5       33.22       38.21     14.12 o
  -1  19   5       80.51       92.80     25.38 o
   0  19   5        0.61        4.46      9.10 o
   1  19   5        8.03       12.73      8.58 o
   2  19   5        1.00        2.89      7.91 o
   3  19   5        0.00        8.10     12.48 o
  -4  20   5        0.85        6.37      7.21 o
  -3  20   5       10.19       10.57      9.10 o
  -2  20   5       16.47       28.91     14.68 o
  -1  20   5       19.16       23.43     14.65 o
   0  20   5       36.14       53.69     20.16 o
   1  20   5        9.25       13.03      9.01 o
   2  20   5        4.36        1.67      3.05 o
  -2  21   5        0.13       -4.78      9.01 o
  -1  21   5        5.76        2.70      6.90 o
   0  21   5        3.88       -1.72      7.92 o
   1  21   5        3.25       20.81     14.30 o
 -10   0   6       18.13       33.67     15.37 o
  -8   0   6      133.43      153.35     28.13 o
  -6   0   6       77.18       75.77     19.64 o
  -4   0   6      512.95      536.25     42.12 o
  -2   0   6     1672.53     1609.09     63.59 o
   0   0   6      346.46      302.64     23.18 o
   2   0   6       34.66       36.52      5.04 o
   4   0   6      264.20      263.47     33.93 o
   6   0   6        1.34       -0.25      3.19 o
   8   0   6        4.32      -13.43     10.18 o
 -11   1   6        1.24        0.32      4.82 o
 -10   1   6       40.05       41.06     10.97 o
  -9   1   6        0.64       -0.90      6.46 o
  -8   1   6       13.07        8.38      4.71 o
  -7   1   6        7.73        3.64      5.02 o
  -6   1   6       41.15       48.68      9.63 o
  -5   1   6       17.33       17.88      5.21 o
  -4   1   6      149.03      126.25     14.47 o
  -3   1   6      760.48      714.55     32.30 o
  -2   1   6     6433.68     6329.38     88.75 o
  -1   1   6      148.32      152.68     10.55 o
   0   1   6      826.67      917.82     20.61 o
   1   1   6       95.03      111.14      5.79 o
   2   1   6      106.35      105.86      5.37 o
   3   1   6       94.49       99.52      6.03 o
   4   1   6      134.89      128.45      8.83 o
   5   1   6       21.19        8.31      4.51 o
   6   1   6       99.81      111.02     16.89 o
   7   1   6       15.74       34.20     10.15 o
   8   1   6       20.36        1.82      4.90 o
   9   1   6        0.95      -23.88     15.92 o
 -11   2   6       48.38       59.98     12.05 o
 -10   2   6        2.51       -3.60      3.40 o
  -9   2   6        0.62       -2.31      1.94 o
  -8   2   6        0.32       -2.71      2.89 o
  -7   2   6      143.55      129.22     17.79 o
  -6   2   6        4.22        6.99      3.63 o
  -5   2   6      208.45      202.41     19.99 o
  -4   2   6      379.97      367.95     25.17 o
  -3   2   6      149.82      166.47     16.10 o
  -2   2   6       55.12       25.84     18.19 o
  -1   2   6       74.31       59.09      8.54 o
   0   2   6      329.32      312.66     12.37 o
   1   2   6        9.64       13.45      2.05 o
   2   2   6       83.17       75.90      4.67 o
   3   2   6       19.22       16.86      3.67 o
   4   2   6      263.37      224.78     13.87 o
   5   2   6      701.14      719.82     34.00 o
   6   2   6        1.35        4.79      2.89 o
   7   2   6      102.59      115.32     19.50 o
   8   2   6       17.57       -4.45     11.46 o
   9   2   6        4.25      -20.88     13.92 o
 -11   3   6        4.25        6.27      3.20 o
 -10   3   6       74.19       74.50     12.44 o
  -9   3   6       13.30       11.70      3.93 o
  -8   3   6       35.66       33.95     10.02 o
  -7   3   6       52.39       47.90     10.68 o
  -6   3   6       72.67       68.06     17.05 o
  -5   3   6        0.34       -5.96      4.52 o
  -4   3   6        0.03       -3.48      4.62 o
  -3   3   6     4415.94     4476.30    116.32 o
  -2   3   6     1128.33     1053.64     53.49 o
  -1   3   6      577.03      633.17     24.97 o
   0   3   6      111.87       94.51      6.10 o
   1   3   6      330.81      332.01     10.85 o
   2   3   6      259.53      263.42      7.41 o
   3   3   6       68.82       66.33     10.47 o
   4   3   6       45.64       38.19      6.33 o
   5   3   6      477.40      494.24     24.20 o
   6   3   6       14.96       17.22      5.32 o
   7   3   6       12.28       17.60      6.04 o
   8   3   6        0.18      -14.24     16.34 o
 -11   4   6       49.06       51.89     11.04 o
 -10   4   6       17.29       19.67      6.51 o
  -9   4   6       15.47       10.26      4.45 o
  -8   4   6        0.23        3.43      3.21 o
  -7   4   6       21.75       16.55      8.75 o
  -6   4   6       62.66       72.06     18.04 o
  -5   4   6       70.97       63.71     15.34 o
  -4   4   6       45.71       45.77     12.48 o
  -3   4   6      387.67      332.59     32.88 o
  -2   4   6     1731.78     1606.82     43.44 o
  -1   4   6       25.01       17.16      4.01 o
   0   4   6       17.91       22.54      3.44 o
   1   4   6        0.23        1.82      0.73 o
   2   4   6      189.59      201.54      7.28 o
   3   4   6        5.39        3.14      1.95 o
   4   4   6        0.94        3.03      1.52 o
   5   4   6      102.97      100.79     10.57 o
   6   4   6       94.70       85.48     10.60 o
   7   4   6       20.01       25.66      7.75 o
   8   4   6        0.25       -3.73     20.83 o
 -11   5   6        4.81        2.23      4.17 o
 -10   5   6       92.92       97.48     14.58 o
  -9   5   6       61.78       56.44     11.91 o
  -8   5   6        5.41        6.89      4.70 o
  -7   5   6        6.14        2.17      2.21 o
  -6   5   6        0.95        0.17      3.87 o
  -5   5   6      106.76      105.91     21.24 o
  -4   5   6     2044.95     2028.34     86.59 o
  -3   5   6      129.33      126.04      8.93 o
  -2   5   6        0.26        0.04      1.43 o
  -1   5   6        5.71        1.68      1.45 o
   0   5   6      185.42      213.12     23.54 o
   1   5   6      177.78      169.24     12.59 o
   2   5   6      158.67      143.68      9.15 o
   3   5   6      151.03      171.38     12.87 o
   4   5   6        5.45        6.02      3.39 o
   5   5   6       21.35       14.24      4.19 o
   6   5   6       89.33       79.31     10.13 o
   7   5   6        3.19       16.18      7.31 o
   8   5   6        3.51       16.17     12.84 o
 -10   6   6       17.38       15.43      5.21 o
  -9   6   6       22.93       27.62      8.57 o
  -8   6   6        7.33        4.98      2.05 o
  -7   6   6       24.09       24.27      5.85 o
  -6   6   6        3.74        1.59      1.64 o
  -5   6   6      149.98      132.99      9.96 o
  -4   6   6      809.26      805.80     30.51 o
  -3   6   6       67.95       59.30      6.80 o
  -2   6   6      530.99      529.06     41.94 o
  -1   6   6      124.40      157.87     21.73 o
   0   6   6       78.94      103.61     11.52 o
   1   6   6      213.55      222.19     15.24 o
   2   6   6       92.26       94.30      8.73 o
   3   6   6      248.31      198.55     17.96 o
   4   6   6       77.30       85.33      8.90 o
   5   6   6       94.72       91.00     10.05 o
   6   6   6      149.40      157.86     14.58 o
   7   6   6        2.40        8.14      5.28 o
   8   6   6        1.22       -7.61     10.80 o
 -10   7   6       20.82       13.99      7.38 o
  -9   7   6      167.44      164.80     21.70 o
  -8   7   6        8.27        5.02      4.83 o
  -7   7   6      147.39      158.99     18.34 o
  -6   7   6       18.93       11.57      4.67 o
  -5   7   6       53.86       46.14      8.46 o
  -4   7   6       41.78       47.00      6.96 o
  -3   7   6        1.56        0.09      4.78 o
  -2   7   6       23.72       33.33     10.43 o
  -1   7   6      132.99      163.44     23.08 o
   0   7   6      305.46      287.72     18.93 o
   1   7   6      219.34      234.23     16.85 o
   2   7   6      154.57      164.88     10.47 o
   3   7   6      145.63      145.78      7.89 o
   4   7   6       31.49       29.14      4.58 o
   5   7   6      302.69      295.75     18.32 o
   6   7   6        1.21        1.42      3.05 o
   7   7   6       27.36       39.85      8.10 o
   8   7   6        0.91       -7.23     33.50 o
 -10   8   6        9.37        3.45      4.04 o
  -9   8   6       44.38       43.99     11.46 o
  -8   8   6        8.91        6.13      2.07 o
  -7   8   6       38.43       37.53     10.93 o
  -6   8   6       94.74       94.99     13.31 o
  -5   8   6      217.36      236.27     18.76 o
  -4   8   6        2.90        0.90      1.75 o
  -3   8   6       72.69       71.87     17.44 o
  -2   8   6       36.70       51.34     13.06 o
  -1   8   6      166.00      164.23     23.78 o
   0   8   6       72.66       70.28      9.84 o
   1   8   6       50.50       60.20     13.32 o
   2   8   6      687.78      692.29     22.53 o
   3   8   6        5.43        4.75      2.72 o
   4   8   6        0.00        0.81      3.21 o
   5   8   6       30.45       30.47      5.81 o
   6   8   6        0.64        3.06      3.55 o
   7   8   6        2.79        7.59      3.09 o
   8   8   6        6.14       -1.98     21.41 o
 -10   9   6        1.65        5.17      3.50 o
  -9   9   6       47.24       44.49     10.99 o
  -8   9   6       67.99       68.77     13.05 o
  -7   9   6      153.86      148.19     18.39 o
  -6   9   6      160.36      160.69     17.73 o
  -5   9   6        2.35        1.18      7.87 o
  -4   9   6       64.69       51.75     15.49 o
  -3   9   6       22.26       14.67      8.40 o
  -2   9   6      156.75      141.10     23.01 o
  -1   9   6       19.73       23.43      5.62 o
   0   9   6        8.34        3.78      3.14 o
   1   9   6       11.63       10.03      6.19 o
   2   9   6      219.49      220.48     13.17 o
   3   9   6       54.52       55.60      6.96 o
   4   9   6       45.27       44.57      5.44 o
   5   9   6      123.47      134.53     12.29 o
   6   9   6        2.84        6.32      5.34 o
   7   9   6       10.50       14.04      3.74 o
   8   9   6        3.70        1.29      7.06 o
 -10  10   6        0.21        0.86      4.51 o
  -9  10   6        0.62       -1.13      5.94 o
  -8  10   6        6.06        6.19     11.61 o
  -7  10   6       27.08       33.81     14.21 o
  -6  10   6        0.50        4.36      5.82 o
  -5  10   6       28.10       29.76     11.70 o
  -4  10   6       17.06       11.82      8.68 o
  -3  10   6       30.30       27.59     10.91 o
  -2  10   6       21.50       17.08      8.43 o
  -1  10   6      207.82      188.51     14.40 o
   0  10   6       26.74       29.11     10.93 o
   1  10   6      224.72      240.94     14.21 o
   2  10   6       61.89       71.91      7.97 o
   3  10   6      172.76      182.23     13.20 o
   4  10   6       30.49       26.65      3.97 o
   5  10   6        0.17        0.23      1.69 o
   6  10   6       15.62       20.74      6.26 o
   7  10   6        2.15        0.83      5.91 o
  -9  11   6       11.79       21.07     10.06 o
  -8  11   6       14.03       17.48     10.23 o
  -7  11   6      323.83      305.27     42.65 o
  -6  11   6      346.38      390.10     46.24 o
  -5  11   6      182.22      191.75     31.13 o
  -4  11   6       24.55       28.76     10.92 o
  -3  11   6       39.47       35.07     12.76 o
  -2  11   6      427.06      430.83     44.73 o
  -1  11   6      187.53      174.09     14.37 o
   0  11   6      415.53      439.38     43.16 o
   1  11   6       16.80       10.56      3.37 o
   2  11   6      110.12      113.34     10.30 o
   3  11   6      606.70      622.18     27.98 o
   4  11   6        0.49        1.17      1.31 o
   5  11   6        3.34       -0.37      2.44 o
   6  11   6       23.50       34.05      8.13 o
   7  11   6        8.90        7.57      6.64 o
  -9  12   6       27.44       42.49     17.31 o
  -8  12   6       14.46       17.05     10.12 o
  -7  12   6        3.88       12.69     11.16 o
  -6  12   6        1.86       -1.99      2.77 o
  -5  12   6      493.88      446.53     50.09 o
  -4  12   6        1.75        5.70      6.12 o
  -3  12   6       29.50       33.17     13.67 o
  -2  12   6        1.30        3.64      5.42 o
  -1  12   6      168.41      177.53     28.58 o
   0  12   6      296.99      270.35     35.52 o
   1  12   6        5.64        3.09      6.91 o
   2  12   6      282.82      267.45     25.05 o
   3  12   6      325.00      344.83     29.76 o
   4  12   6        9.92       17.03      6.25 o
   5  12   6       18.13       27.99      7.72 o
   6  12   6        1.45       16.51     13.82 o
   7  12   6       16.99        9.35      5.89 o
  -9  13   6       33.18       36.58     16.07 o
  -8  13   6        6.43       12.68     12.26 o
  -7  13   6      127.60      149.23     31.12 o
  -6  13   6      119.18       93.03     24.35 o
  -5  13   6       64.19       65.80     18.59 o
  -4  13   6       59.70       69.23     20.84 o
  -3  13   6        1.15       -2.74      1.82 o
  -2  13   6        0.66       -4.26      4.83 o
  -1  13   6       17.75       17.66     10.32 o
   0  13   6        6.82        3.98      5.05 o
   1  13   6      396.47      402.96     30.59 o
   2  13   6      357.55      374.30     30.49 o
   3  13   6      700.03      761.64     51.25 o
   4  13   6        0.82        5.48      4.72 o
   5  13   6        1.40        4.42      5.90 o
   6  13   6        0.27       -9.19      7.77 o
  -8  14   6        2.28       16.20      9.85 o
  -7  14   6       33.11       36.39     16.11 o
  -6  14   6        0.03       -0.16      2.21 o
  -5  14   6       67.79       70.70     20.06 o
  -4  14   6      257.67      261.89     39.65 o
  -3  14   6       58.16       57.60     18.54 o
  -2  14   6       94.47       86.40     20.77 o
  -1  14   6       68.64       55.37     15.98 o
   0  14   6       19.06        9.60      6.03 o
   1  14   6       48.40       45.87     10.88 o
   2  14   6       28.44       31.21      9.74 o
   3  14   6      185.68      205.59     24.42 o
   4  14   6        3.29       12.76      5.59 o
   5  14   6        9.47       16.54      6.47 o
   6  14   6        3.80        3.78     10.75 o
  -8  15   6        0.49       -3.95      7.80 o
  -7  15   6        3.63       10.74      6.59 o
  -6  15   6       71.11       67.76     20.93 o
  -5  15   6        0.06       -0.42      6.68 o
  -4  15   6       31.43       24.22     12.79 o
  -3  15   6       45.11       24.61     11.95 o
  -2  15   6       12.37        6.96      6.84 o
  -1  15   6      116.61      101.49     13.93 o
   0  15   6      120.87      136.23     18.34 o
   1  15   6        0.32       -4.80      3.87 o
   2  15   6      188.63      194.72     23.42 o
   3  15   6      113.01      133.66     20.00 o
   4  15   6       42.81       34.03      9.50 o
   5  15   6        0.24        3.96      5.33 o
  -7  16   6       15.37       10.60      8.17 o
  -6  16   6        8.93        2.27      6.35 o
  -5  16   6        2.81       -5.38      6.65 o
  -4  16   6       21.06       18.67     11.02 o
  -3  16   6        4.65       14.46     12.80 o
  -2  16   6       31.19       41.24     16.02 o
  -1  16   6        5.22        2.63      7.20 o
   0  16   6        9.84       17.29      6.56 o
   1  16   6       29.20       34.88      9.80 o
   2  16   6       11.85       13.04      7.00 o
   3  16   6       13.30       25.42      9.19 o
   4  16   6        0.56        8.07      8.09 o
   5  16   6       15.05        0.76     14.93 o
  -7  17   6       14.75       17.98     11.59 o
  -6  17   6        4.21        6.11      5.53 o
  -5  17   6       13.51       10.80      7.42 o
  -4  17   6        0.84       -3.92      3.65 o
  -3  17   6      101.78      102.18     26.18 o
  -2  17   6       17.41        2.91      5.75 o
  -1  17   6        4.94        3.54      4.09 o
   0  17   6      102.98      118.51     18.17 o
   1  17   6        3.80        8.47      5.10 o
   2  17   6       45.28       59.79     14.31 o
   3  17   6        0.01       -3.73      7.19 o
   4  17   6        0.04        2.46      4.00 o
  -6  18   6        2.45        7.71      9.71 o
  -5  18   6       55.62       65.27     22.30 o
  -4  18   6        1.42        4.79      8.79 o
  -3  18   6        7.06        5.60      4.08 o
  -2  18   6       77.07       72.46     23.26 o
  -1  18   6       41.55       59.50     20.80 o
   0  18   6       36.69       35.79     15.78 o
   1  18   6       44.20       60.24     20.53 o
   2  18   6        0.81        1.70      7.48 o
   3  18   6        2.40       -9.20      6.13 o
   4  18   6       19.43       19.76     14.53 o
  -5  19   6        4.73        5.18      6.09 o
  -4  19   6       19.30       22.30     13.11 o
  -3  19   6       15.32       38.06     18.41 o
  -2  19   6        3.03       26.97     16.51 o
  -1  19   6      151.14      177.24     36.95 o
   0  19   6        0.23       -8.71      8.09 o
   1  19   6        1.58        6.06      6.98 o
   2  19   6        7.77        7.97      7.19 o
   3  19   6       12.20       10.72     12.26 o
  -4  20   6        2.83        5.93     10.72 o
  -3  20   6        6.03       10.46      7.09 o
  -2  20   6        6.04        5.71      7.20 o
  -1  20   6        6.30       12.40     13.55 o
   0  20   6        5.80        8.22      9.13 o
   1  20   6       27.27       29.25     14.89 o
 -11   0   7        7.44       21.04     13.35 o
  -9   0   7       79.39       76.52     22.36 o
  -7   0   7       25.23       25.31     13.32 o
  -5   0   7      190.30      195.20     27.46 o
  -3   0   7     1308.18     1238.10     63.94 o
  -1   0   7     2958.21     3028.77     85.80 o
   1   0   7     1670.92     1684.60     42.52 o
   3   0   7      163.76      175.12     20.88 o
   5   0   7       19.57       12.46      4.73 o
   7   0   7       51.93       72.51     21.75 o
 -11   1   7        0.02       -3.09      2.06 o
 -10   1   7        4.06       -4.52      4.65 o
  -9   1   7        3.46       -0.95      1.61 o
  -8   1   7       15.16        8.71      5.32 o
  -7   1   7       10.52        9.74      4.12 o
  -6   1   7        5.93        0.05      1.87 o
  -5   1   7        4.23        3.38      1.67 o
  -4   1   7       10.41       10.29      5.19 o
  -3   1   7     1916.06     1988.72    175.00 o
  -2   1   7        2.31        3.89      1.80 o
  -1   1   7      220.50      234.64     16.85 o
   0   1   7      278.04      299.98     12.75 o
   1   1   7      134.46      136.43      7.57 o
   2   1   7       96.67       99.67      5.84 o
   3   1   7        8.08        9.25      1.77 o
   4   1   7       12.76       -2.94      5.81 o
   5   1   7      485.56      509.47     29.93 o
   6   1   7        7.87        4.18      3.41 o
   7   1   7        0.06        0.13      3.98 o
   8   1   7       30.54       60.96     17.24 o
 -11   2   7        0.11       -1.45      4.37 o
 -10   2   7       25.01       28.93      7.73 o
  -9   2   7       47.81       48.45     12.72 o
  -8   2   7      228.09      217.00     24.61 o
  -7   2   7        3.51        5.56      2.32 o
  -6   2   7      132.20      116.42     17.06 o
  -5   2   7       21.42       14.78      6.03 o
  -4   2   7        0.30       -1.22      2.67 o
  -3   2   7      541.84      545.41     29.70 o
  -2   2   7       21.44       20.44      5.34 o
  -1   2   7      253.66      209.38     13.22 o
   0   2   7       62.37       66.82      7.00 o
   1   2   7      104.17      132.98      7.52 o
   2   2   7      467.21      511.94     15.07 o
   3   2   7       28.35       30.99      3.97 o
   4   2   7        6.16       -1.10      4.35 o
   5   2   7       78.81       68.31     10.53 o
   6   2   7       92.24       93.26     16.11 o
   7   2   7        0.00       12.71      7.03 o
   8   2   7        0.51       28.36     12.53 o
 -11   3   7        0.08       -0.85      3.06 o
 -10   3   7       16.30       24.01      7.44 o
  -9   3   7        0.72       -1.12      4.99 o
  -8   3   7        0.50        3.25      3.51 o
  -7   3   7        2.31        0.36      3.32 o
  -6   3   7       19.41       23.18      7.18 o
  -5   3   7        0.00       -9.38      7.68 o
  -4   3   7       39.06       41.60     12.65 o
  -3   3   7      718.76      802.68     52.25 o
  -2   3   7        3.35        3.32      3.82 o
  -1   3   7        9.46        9.15      1.96 o
   0   3   7        4.43        2.89      1.03 o
   1   3   7      733.99      764.17     19.85 o
   2   3   7      452.23      432.55     16.85 o
   3   3   7        6.34        5.13      2.15 o
   4   3   7      466.44      463.63     20.48 o
   5   3   7      355.46      361.87     25.31 o
   6   3   7       41.11       43.48     11.15 o
   7   3   7        1.38        7.35      6.89 o
   8   3   7        7.81       36.63     13.52 o
 -11   4   7        1.22        2.39      3.60 o
 -10   4   7       11.80       18.54      6.74 o
  -9   4   7        1.84       -3.12      4.30 o
  -8   4   7      186.74      177.72     23.28 o
  -7   4   7        0.82       -7.99      8.34 o
  -6   4   7      115.25      104.04     21.57 o
  -5   4   7        3.06        4.26      1.65 o
  -4   4   7       94.59       85.55     18.88 o
  -3   4   7      177.19      147.74     23.20 o
  -2   4   7      249.72      251.28     16.44 o
  -1   4   7      313.00      310.35     19.34 o
   0   4   7      173.09      176.09      9.43 o
   1   4   7       83.21       95.17      6.96 o
   2   4   7      151.51      158.72      7.52 o
   3   4   7       56.16       61.50      7.10 o
   4   4   7       26.34       13.01      9.16 o
   5   4   7       14.20       10.32      4.66 o
   6   4   7        4.75        2.14      3.35 o
   7   4   7        2.66        0.32      3.65 o
   8   4   7        0.01       19.65     22.75 o
 -10   5   7       39.67       42.66      9.92 o
  -9   5   7        2.80       -4.23      4.52 o
  -8   5   7        2.12       -0.17      2.10 o
  -7   5   7        0.16       -4.65      3.10 o
  -6   5   7       79.66       64.73     17.71 o
  -5   5   7      129.85      127.32     24.10 o
  -4   5   7      722.39      723.45     54.69 o
  -3   5   7      690.34      715.00     25.02 o
  -2   5   7      209.91      219.45     15.20 o
  -1   5   7        2.42        0.92      1.15 o
   0   5   7        0.17       -1.33      1.71 o
   1   5   7       21.76       19.01      7.09 o
   2   5   7      273.41      293.97     10.91 o
   3   5   7       15.52       17.93      8.87 o
   4   5   7     1091.53     1184.97     44.44 o
   5   5   7      117.79      107.35     13.38 o
   6   5   7        0.81        2.52      6.31 o
   7   5   7        0.04       -0.35      2.64 o
   8   5   7        1.09       -2.16     26.17 o
 -10   6   7      113.35      125.23     17.09 o
  -9   6   7        0.21        1.66      5.02 o
  -8   6   7      199.69      191.50     22.21 o
  -7   6   7       22.86       18.16      5.76 o
  -6   6   7       88.08       80.88     12.53 o
  -5   6   7       95.42      118.11     13.56 o
  -4   6   7      106.22       92.67      7.23 o
  -3   6   7       30.60       28.99      4.49 o
  -2   6   7       56.59       60.97      7.65 o
  -1   6   7       66.76       70.47     14.90 o
   0   6   7       91.54       91.44     16.89 o
   1   6   7        0.09       -0.71      2.69 o
   2   6   7        6.63        9.01      2.31 o
   3   6   7       24.93       24.55      6.76 o
   4   6   7      305.26      315.45     20.43 o
   5   6   7        0.01       -1.45      3.01 o
   6   6   7        9.27        8.55      2.06 o
   7   6   7        0.05        7.03      6.20 o
   8   6   7        0.55       -0.72      8.72 o
 -10   7   7        1.38       -1.22      6.93 o
  -9   7   7        3.71        2.96      4.48 o
  -8   7   7       18.20       12.24      3.30 o
  -7   7   7       27.08       31.63      8.12 o
  -6   7   7       14.23       15.19      5.55 o
  -5   7   7       67.44       75.76     10.58 o
  -4   7   7      761.62      743.62     28.24 o
  -3   7   7        1.29       -0.51      0.69 o
  -2   7   7       72.81       73.33     16.85 o
  -1   7   7       46.32       60.16     14.72 o
   0   7   7       13.41       13.51      7.78 o
   1   7   7       11.87       14.35      4.09 o
   2   7   7        1.60        4.09      2.80 o
   3   7   7      142.65      143.48     16.70 o
   4   7   7      108.95      113.70     10.94 o
   5   7   7       28.26       25.98      4.89 o
   6   7   7       75.94       72.27     10.53 o
   7   7   7       24.38       35.81      8.23 o
 -10   8   7       69.09       69.85     15.07 o
  -9   8   7        0.00       -3.30      4.40 o
  -8   8   7       12.99        8.41      5.21 o
  -7   8   7        0.61        2.07      1.84 o
  -6   8   7      236.76      257.17     21.60 o
  -5   8   7      147.46      137.80     14.02 o
  -4   8   7       41.64       40.75      6.40 o
  -3   8   7      400.32      392.80     41.35 o
  -2   8   7      391.50      428.78     41.30 o
  -1   8   7       23.28       27.98     10.15 o
   0   8   7      169.25      163.44     24.19 o
   1   8   7      103.73       79.91     16.13 o
   2   8   7      114.24      114.45     19.39 o
   3   8   7        7.42        4.61     10.29 o
   4   8   7        4.51        6.67      3.57 o
   5   8   7        5.83        7.00      1.49 o
   6   8   7        0.02       -0.82      2.60 o
   7   8   7        0.75        3.11      4.42 o
 -10   9   7        7.89        3.11      2.48 o
  -9   9   7        1.19        0.73      4.52 o
  -8   9   7        1.98        3.56      4.29 o
  -7   9   7        0.04        3.78      4.25 o
  -6   9   7       51.33       46.65      9.26 o
  -5   9   7       51.69       54.02      8.80 o
  -4   9   7        6.16        5.53      6.71 o
  -3   9   7        3.53        1.06      4.32 o
  -2   9   7       52.32       43.92     13.41 o
  -1   9   7       15.44       12.95      7.09 o
   0   9   7        0.10       -6.70      7.31 o
   1   9   7        3.45        2.89      3.93 o
   2   9   7      174.78      164.11     24.86 o
   3   9   7       71.76       73.84      8.36 o
   4   9   7      140.45      144.09     12.60 o
   5   9   7       61.15       72.78      9.36 o
   6   9   7       11.85       10.60      4.48 o
   7   9   7        1.58        5.39      5.38 o
  -9  10   7        0.44       -7.89      8.50 o
  -8  10   7        6.90        3.46      4.73 o
  -7  10   7        1.43        3.58      9.55 o
  -6  10   7      154.07      146.18     29.21 o
  -5  10   7       11.98       28.31     12.50 o
  -4  10   7        7.37       13.90      9.93 o
  -3  10   7      246.46      255.28     34.55 o
  -2  10   7      254.64      227.29     32.65 o
  -1  10   7       14.24       20.27      9.75 o
   0  10   7      233.60      221.32     30.00 o
   1  10   7       50.93       42.78     11.74 o
   2  10   7        2.96        0.12      3.54 o
   3  10   7        2.57        1.11      3.21 o
   4  10   7        2.25       -1.22      2.28 o
   5  10   7       11.05       12.13      4.08 o
   6  10   7        0.19       -4.90      4.07 o
   7  10   7       11.01        2.66     12.31 o
  -9  11   7        5.18        4.63      5.20 o
  -8  11   7       15.78       13.55      7.21 o
  -7  11   7       53.98       59.51     21.29 o
  -6  11   7       15.65       16.35      9.91 o
  -5  11   7        0.17        5.80      7.47 o
  -4  11   7        0.03        3.37      6.30 o
  -3  11   7        2.57        0.89      5.17 o
  -2  11   7      134.35      125.21     25.50 o
  -1  11   7       35.73       31.07     11.13 o
   0  11   7       15.43        9.79      4.97 o
   1  11   7      445.49      439.65     44.99 o
   2  11   7       83.46       60.52     15.12 o
   3  11   7        6.28        4.08     10.91 o
   4  11   7        0.00       -0.77      4.86 o
   5  11   7        1.09        4.62      2.48 o
   6  11   7        2.69        7.93     11.39 o
  -9  12   7        1.86       -5.26     10.36 o
  -8  12   7        4.04       13.11      8.03 o
  -7  12   7       37.20       47.42     18.52 o
  -6  12   7        7.33        1.37      2.47 o
  -5  12   7       40.21       40.05     15.12 o
  -4  12   7        4.39       -0.68      6.21 o
  -3  12   7       27.03       20.97     10.15 o
  -2  12   7      144.13      146.00     27.39 o
  -1  12   7        4.31       -2.28      6.14 o
   0  12   7       17.66       14.14      6.32 o
   1  12   7      140.04      142.35     26.53 o
   2  12   7        6.70        2.26      8.88 o
   3  12   7       81.87       75.39     14.43 o
   4  12   7        5.04        6.83      5.02 o
   5  12   7        1.26        8.75      4.67 o
   6  12   7        0.39        5.56      9.33 o
  -8  13   7       83.74       81.69     25.23 o
  -7  13   7        2.11       -4.90      3.92 o
  -6  13   7        0.00        2.04      6.49 o
  -5  13   7        6.79        2.36      3.00 o
  -4  13   7      103.02      106.46     24.74 o
  -3  13   7       28.41       23.02     11.42 o
  -2  13   7      136.28      129.07     27.53 o
  -1  13   7       56.47       42.70     13.96 o
   0  13   7      143.70      141.16     27.24 o
   1  13   7      122.26      116.59     16.28 o
   2  13   7       90.27       83.95     14.49 o
   3  13   7        0.29       -2.52      3.60 o
   4  13   7        2.41        5.62      4.12 o
   5  13   7        1.76        4.06      4.20 o
   6  13   7        5.43       13.73     14.93 o
  -8  14   7       25.42       27.08     15.29 o
  -7  14   7       83.16       97.22     27.16 o
  -6  14   7       61.53       75.82     24.51 o
  -5  14   7      136.09      125.46     28.33 o
  -4  14   7      125.77      109.31     24.33 o
  -3  14   7        3.86       17.65      7.43 o
  -2  14   7       56.99       23.34      9.80 o
  -1  14   7       91.51       94.34     22.45 o
   0  14   7      104.74       96.74     23.29 o
   1  14   7       33.29       28.11      6.40 o
   2  14   7       30.95       27.98      8.82 o
   3  14   7        8.05       10.23      5.69 o
   4  14   7       11.67       22.46      7.57 o
   5  14   7        0.50        1.98      4.88 o
  -7  15   7        1.31        7.01      9.03 o
  -6  15   7        1.87       -7.20      9.61 o
  -5  15   7        0.37      -14.29     11.92 o
  -4  15   7        3.39       -9.97      6.65 o
  -3  15   7       38.60       35.40     15.03 o
  -2  15   7        4.11        7.12      3.92 o
  -1  15   7       81.70       77.44     21.14 o
   0  15   7       47.19       38.37      9.01 o
   1  15   7        4.64        2.89      3.32 o
   2  15   7        3.02        2.96      3.33 o
   3  15   7        8.82        8.78      3.75 o
   4  15   7        8.09        9.31      5.49 o
   5  15   7       25.88       52.55     11.30 o
  -7  16   7        1.44      -13.08     10.29 o
  -6  16   7        5.29        3.56      4.82 o
  -5  16   7       12.41       17.75      8.71 o
  -4  16   7      106.49      117.60     28.70 o
  -3  16   7      233.23      245.53     40.52 o
  -2  16   7       56.30       74.76     22.21 o
  -1  16   7       48.31       43.26      9.35 o
   0  16   7       85.37       91.84     15.50 o
   1  16   7       12.28       10.04      5.35 o
   2  16   7       23.45       26.18      9.15 o
   3  16   7       27.92       34.09     10.94 o
   4  16   7        3.40        3.79     10.39 o
  -6  17   7        3.18       -6.80      8.44 o
  -5  17   7        0.28       11.01     10.08 o
  -4  17   7      117.85      126.74     30.41 o
  -3  17   7       21.62       21.77     12.11 o
  -2  17   7        2.93        5.04      5.98 o
  -1  17   7       56.14       60.70     19.05 o
   0  17   7        0.60        2.46      3.04 o
   1  17   7       12.66       18.46      8.77 o
   2  17   7       15.94       15.60      8.58 o
   3  17   7        4.62       10.06      6.27 o
  -5  18   7        0.57        5.02      3.49 o
  -4  18   7       39.69       45.20     19.01 o
  -3  18   7      101.83      118.28     29.96 o
  -2  18   7        2.72        6.33      7.28 o
  -1  18   7       68.47       70.71     22.81 o
   0  18   7        1.70       12.01     11.41 o
   1  18   7        9.94       21.75     12.65 o
   2  18   7       14.10       24.03     11.01 o
   3  18   7        0.22       -1.91     13.33 o
  -4  19   7       33.48       54.12     19.58 o
  -3  19   7       16.23       10.64      7.04 o
  -2  19   7       28.20       23.56     12.96 o
  -1  19   7       39.33       43.23     18.28 o
   0  19   7       33.17       38.90     14.74 o
   1  19   7        1.16        4.44      4.41 o
   2  19   7       12.39       26.71     15.70 o
  -2  20   7        3.33        7.34      9.93 o
  -1  20   7       40.35       41.71     19.57 o
   0  20   7        2.26      -13.60     11.14 o
 -10   0   8      140.62      136.31     31.00 o
  -8   0   8       26.01       21.41     10.24 o
  -6   0   8       22.75       21.68     10.24 o
  -4   0   8      442.76      463.18     42.97 o
  -2   0   8     1117.78     1020.23     57.31 o
   0   0   8     1095.12     1115.03     38.93 o
   2   0   8      110.78      137.85     12.30 o
   4   0   8      183.96      199.04     32.88 o
   6   0   8       18.69       29.27     14.99 o
 -10   1   8       20.68        9.95      6.37 o
  -9   1   8        4.60        9.45      5.95 o
  -8   1   8      124.00      110.42     18.62 o
  -7   1   8       51.70       69.69     13.68 o
  -6   1   8       17.67       18.43      7.09 o
  -5   1   8      141.53      137.10     17.48 o
  -4   1   8       66.00       56.06     10.44 o
  -3   1   8       36.58       32.92      7.26 o
  -2   1   8     2295.81     2277.68     59.95 o
  -1   1   8        0.95        0.80      1.33 o
   0   1   8        0.10       -0.96      2.79 o
   1   1   8       14.30       13.55      2.93 o
   2   1   8        3.35        4.57      2.08 o
   3   1   8        4.91        4.21      1.47 o
   4   1   8      128.38      131.52     18.62 o
   5   1   8       72.60       73.69     11.37 o
   6   1   8      166.34      182.50     23.56 o
   7   1   8        0.58        6.99      5.81 o
 -10   2   8       71.19       75.64     16.66 o
  -9   2   8        2.49        2.05      6.27 o
  -8   2   8        0.57        0.52      3.88 o
  -7   2   8       71.27       70.28     14.30 o
  -6   2   8        8.81       12.02      6.04 o
  -5   2   8        0.68       -0.26      4.18 o
  -4   2   8      158.74      153.16     17.69 o
  -3   2   8      134.47      122.28     15.17 o
  -2   2   8      293.53      313.13     22.05 o
  -1   2   8      359.47      363.60     18.22 o
   0   2   8        2.58        3.42      1.81 o
   1   2   8      217.83      237.52     12.29 o
   2   2   8       12.56       13.55      2.67 o
   3   2   8       82.30       86.62      9.00 o
   4   2   8      124.63      151.18     28.31 o
   5   2   8       22.62       12.68      3.38 o
   6   2   8        2.26       -1.00      1.51 o
   7   2   8        5.41        5.49      8.69 o
 -10   3   8      110.77      105.75     15.97 o
  -9   3   8      148.02      148.32     22.19 o
  -8   3   8        0.10       -3.24      2.54 o
  -7   3   8        8.64       15.75      6.54 o
  -6   3   8        1.24        2.68      3.81 o
  -5   3   8      227.35      216.07     22.62 o
  -4   3   8       54.96       27.72      8.27 o
  -3   3   8      236.02      227.05     20.33 o
  -2   3   8      259.43      268.58     15.65 o
  -1   3   8        9.11       10.42      4.20 o
   0   3   8       55.06       64.48      6.41 o
   1   3   8        4.60        3.39      2.27 o
   2   3   8        7.35        9.98      2.03 o
   3   3   8       32.70       41.21      7.25 o
   4   3   8       14.26       16.49     11.73 o
   5   3   8       47.01       43.00      8.69 o
   6   3   8       18.62       13.79      3.78 o
   7   3   8        4.78       20.33      9.53 o
 -10   4   8       12.02       10.24      5.40 o
  -9   4   8        9.45       10.88      3.69 o
  -8   4   8       36.49       35.95     10.57 o
  -7   4   8        0.02       -4.28      4.10 o
  -6   4   8        8.95        6.06      6.43 o
  -5   4   8       35.56       37.33     13.53 o
  -4   4   8       10.92        3.12      2.73 o
  -3   4   8        6.59        4.36      7.18 o
  -2   4   8       50.03       59.11      7.25 o
  -1   4   8        0.32       -1.17      1.93 o
   0   4   8      122.91      133.21      8.92 o
   1   4   8      145.62      152.01     11.22 o
   2   4   8       45.32       45.11      5.31 o
   3   4   8       35.36       38.93      7.63 o
   4   4   8       75.98       76.94     14.37 o
   5   4   8      184.76      165.35     17.64 o
   6   4   8       28.59       21.35      7.84 o
   7   4   8        4.67        4.87     11.29 o
 -10   5   8      161.25      188.18     21.01 o
  -9   5   8       49.36       58.07     10.79 o
  -8   5   8       27.35       31.27      7.53 o
  -7   5   8        8.66        3.43      1.46 o
  -6   5   8        2.86       -5.45      5.07 o
  -5   5   8      209.52      189.23     30.33 o
  -4   5   8        0.62       -4.35      4.42 o
  -3   5   8       31.22       27.44      5.87 o
  -2   5   8        8.55        8.56      5.36 o
  -1   5   8       24.42       29.07      4.44 o
   0   5   8        0.02       -0.95      1.16 o
   1   5   8       82.49       82.95      9.78 o
   2   5   8       44.58       54.87      6.38 o
   3   5   8       85.59       93.23     12.74 o
   4   5   8       10.56        3.66      2.55 o
   5   5   8       18.46       14.05      4.01 o
   6   5   8        0.06       -2.24      2.23 o
   7   5   8        0.17        4.23      5.28 o
 -10   6   8        0.54        5.36      2.86 o
  -9   6   8        3.97        2.66      2.02 o
  -8   6   8       10.91        5.68      4.01 o
  -7   6   8       63.07       68.94     12.06 o
  -6   6   8       69.97       75.51     19.98 o
  -5   6   8        1.38       -1.25      4.28 o
  -4   6   8        0.04        1.44      4.03 o
  -3   6   8      164.14      152.70     12.42 o
  -2   6   8        0.13        1.08      1.39 o
  -1   6   8        1.10        0.89      0.51 o
   0   6   8      328.29      347.94     34.06 o
   1   6   8      149.54      154.90     11.12 o
   2   6   8       37.00       45.76      6.22 o
   3   6   8       22.00       24.91      7.05 o
   4   6   8       32.32       24.70     11.73 o
   5   6   8       44.63       37.81      8.41 o
   6   6   8       28.55       23.13      6.14 o
   7   6   8        2.64        6.62      2.35 o
 -10   7   8       10.36        7.56      3.03 o
  -9   7   8        3.08        4.08      2.73 o
  -8   7   8        2.12        1.27      1.82 o
  -7   7   8       30.20       29.40      7.41 o
  -6   7   8      260.38      251.13     21.47 o
  -5   7   8       18.42       15.34      4.31 o
  -4   7   8      150.78      144.06     12.06 o
  -3   7   8        3.98        2.69      1.00 o
  -2   7   8       99.33       93.77     19.14 o
  -1   7   8       91.12       87.01     18.49 o
   0   7   8       92.95      102.63     19.38 o
   1   7   8      222.01      232.60     28.23 o
   2   7   8        9.82       12.01      3.34 o
   3   7   8        1.08        1.63      4.02 o
   4   7   8        5.57        3.57      4.81 o
   5   7   8        1.39       -5.70      3.80 o
   6   7   8        0.10        4.32      3.86 o
   7   7   8        0.01        7.04      6.80 o
 -10   8   8        2.82       -4.49      7.35 o
  -9   8   8        0.18       -3.53      5.68 o
  -8   8   8       38.04       34.99      8.85 o
  -7   8   8       45.22       51.18     10.33 o
  -6   8   8        1.67        6.45      3.60 o
  -5   8   8      262.64      276.42     18.99 o
  -4   8   8      189.38      179.85     12.24 o
  -3   8   8        4.81        8.28      8.27 o
  -2   8   8       46.52       42.31     13.48 o
  -1   8   8      120.70      143.92     24.71 o
   0   8   8       49.61       53.02     14.36 o
   1   8   8      209.76      205.81     27.47 o
   2   8   8       18.73       17.51      8.95 o
   3   8   8      247.07      256.79     23.48 o
   4   8   8        0.24        1.36      4.47 o
   5   8   8       56.41       51.50      9.19 o
   6   8   8        9.76        4.55      2.64 o
   7   8   8        6.29       19.52     11.27 o
  -9   9   8        1.30       -3.87      9.32 o
  -8   9   8       53.97       60.91     19.84 o
  -7   9   8       17.48       22.30     15.48 o
  -6   9   8      118.24      122.56     27.51 o
  -5   9   8        6.00       22.48     11.20 o
  -4   9   8       38.10       31.95     12.72 o
  -3   9   8        1.38       -2.11      3.56 o
  -2   9   8       26.07       27.03     11.70 o
  -1   9   8        0.10       12.44      8.39 o
   0   9   8      112.07       99.93     20.70 o
   1   9   8        0.71        9.10      7.62 o
   2   9   8      113.52      111.46     21.15 o
   3   9   8       84.92       88.63     12.03 o
   4   9   8        7.23        8.93      5.60 o
   5   9   8        4.82        8.36      4.42 o
   6   9   8       11.94        9.56      6.12 o
  -9  10   8        2.18        0.51      1.70 o
  -8  10   8       21.23       20.83     12.11 o
  -7  10   8       15.00       30.36     15.70 o
  -6  10   8        7.40        4.34      6.61 o
  -5  10   8       91.29       98.25     23.75 o
  -4  10   8        3.95       11.27      9.38 o
  -3  10   8        0.85        0.58      3.01 o
  -2  10   8      114.80      114.81     24.25 o
  -1  10   8       70.78       69.75     18.19 o
   0  10   8       85.29       90.42     20.40 o
   1  10   8       26.67       23.14      9.50 o
   2  10   8        1.85        0.97      2.93 o
   3  10   8       51.35       46.49      8.96 o
   4  10   8       31.36       34.48      7.70 o
   5  10   8        0.09       -2.69      4.11 o
   6  10   8        0.00       -3.03      5.34 o
  -9  11   8        4.68        3.08      9.40 o
  -8  11   8       17.80       21.62     12.34 o
  -7  11   8      367.34      401.73     52.92 o
  -6  11   8        5.79        1.44      5.55 o
  -5  11   8       82.57       69.73     21.07 o
  -4  11   8       43.40       45.63     16.28 o
  -3  11   8      125.23      116.33     25.74 o
  -2  11   8        0.13       10.03      7.98 o
  -1  11   8       94.37      101.22     21.96 o
   0  11   8       36.18       28.41     10.57 o
   1  11   8        4.84        1.60      3.52 o
   2  11   8       33.56       35.45     13.02 o
   3  11   8        2.02        2.79      5.09 o
   4  11   8       11.75       20.09      6.51 o
   5  11   8        3.06        2.69      4.57 o
   6  11   8        3.67        8.56      4.83 o
  -8  12   8       36.63       44.78     18.61 o
  -7  12   8        0.39        5.55      8.10 o
  -6  12   8       15.94       15.56     11.20 o
  -5  12   8       13.80       13.98      6.56 o
  -4  12   8       12.23       11.52      6.92 o
  -3  12   8        6.97       17.46     11.11 o
  -2  12   8       25.37       24.03     13.25 o
  -1  12   8      150.57      133.47     26.83 o
   0  12   8       20.80       19.81      9.47 o
   1  12   8       46.11       46.64     13.71 o
   2  12   8       14.97       13.63     11.26 o
   3  12   8      103.05      125.17     15.67 o
   4  12   8       11.02       12.83      6.41 o
   5  12   8        3.28        7.74      7.69 o
  -8  13   8        6.94       11.89      8.94 o
  -7  13   8       87.12       82.11     24.47 o
  -6  13   8        8.69       17.44     13.51 o
  -5  13   8       46.55       51.16     18.63 o
  -4  13   8       83.88       83.45     23.21 o
  -3  13   8       37.53       39.03     14.98 o
  -2  13   8       10.34        2.65      3.42 o
  -1  13   8       17.65       16.35     11.24 o
   0  13   8        5.71       -0.11      5.08 o
   1  13   8        0.56        0.31      5.02 o
   2  13   8        0.08       -2.58      5.71 o
   3  13   8       27.56       31.18     13.88 o
   4  13   8        0.35        0.74      3.48 o
   5  13   8        0.66        6.12      7.23 o
  -8  14   8        3.76        4.22     10.03 o
  -7  14   8        9.03       18.73      9.78 o
  -6  14   8       62.63       53.86     18.10 o
  -5  14   8       74.66       78.50     24.13 o
  -4  14   8        9.77       21.10     15.41 o
  -3  14   8        1.84       -6.21      7.80 o
  -2  14   8        8.33       12.42      7.87 o
  -1  14   8       23.02       21.91     12.28 o
   0  14   8       29.36       25.12     13.04 o
   1  14   8       28.30       21.85      6.80 o
   2  14   8       62.91       69.27     14.32 o
   3  14   8       23.64       24.46      7.28 o
   4  14   8       17.43       26.85      7.54 o
   5  14   8        3.20       13.59      7.79 o
  -7  15   8       30.58       42.17     19.32 o
  -6  15   8        2.98       19.17     10.66 o
  -5  15   8       22.38       29.35     15.03 o
  -4  15   8      171.99      179.23     34.83 o
  -3  15   8       21.63       27.19     12.04 o
  -2  15   8       43.87       41.14     15.92 o
  -1  15   8       52.48       54.26     19.46 o
   0  15   8       22.55       28.39     13.07 o
   1  15   8       20.10       22.86      7.93 o
   2  15   8       23.39       27.08      8.05 o
   3  15   8        4.73        8.46      5.89 o
   4  15   8        2.33        1.32      4.00 o
  -6  16   8       14.61        8.10     10.18 o
  -5  16   8        2.66        1.88      4.42 o
  -4  16   8       92.60      119.32     30.20 o
  -3  16   8       14.19       19.98     12.84 o
  -2  16   8      101.72      104.02     26.12 o
  -1  16   8       71.14       90.44     24.38 o
   0  16   8        1.59       -2.21      2.28 o
   1  16   8       43.29       37.10     10.02 o
   2  16   8        1.87        5.35      4.75 o
   3  16   8        0.04        7.76      5.02 o
  -6  17   8        5.89       11.95      6.95 o
  -5  17   8        1.94        7.25      8.78 o
  -4  17   8       32.56       36.06     17.10 o
  -3  17   8        4.30       -0.73      5.77 o
  -2  17   8        0.00        5.09      3.09 o
  -1  17   8       58.27       58.14     20.28 o
   0  17   8       16.45       11.55      1.54 o
   1  17   8        7.14       10.70      8.30 o
   2  17   8       43.53       63.49     14.89 o
   3  17   8        0.03       -0.14      7.39 o
  -5  18   8        0.04        0.42      9.20 o
  -4  18   8        0.59        1.66      6.88 o
  -3  18   8       27.32       43.81     18.16 o
  -2  18   8        0.82        8.34     12.46 o
  -1  18   8        0.94       -0.76      8.08 o
   0  18   8        1.47        4.85      9.23 o
   1  18   8        1.33        2.99      2.44 o
   2  18   8        0.87        7.53      6.60 o
  -3  19   8        0.86        2.15     11.19 o
  -2  19   8       56.52       65.92     25.07 o
  -1  19   8        5.71       18.33     14.61 o
   0  19   8        0.00        5.28      5.60 o
  -9   0   9       48.02       63.88     22.22 o
  -7   0   9       26.56       23.78     10.72 o
  -5   0   9      377.96      377.41     42.67 o
  -3   0   9      106.70      150.15     25.31 o
  -1   0   9       28.80       36.23      9.63 o
   1   0   9       12.77       13.39      4.06 o
   3   0   9       80.59       75.94     19.48 o
   5   0   9        0.47       -8.07     10.30 o
   7   0   9        0.44       13.59     11.27 o
 -10   1   9        1.55        0.56      2.03 o
  -9   1   9      125.41      131.67     21.21 o
  -8   1   9        0.28       -1.27      2.52 o
  -7   1   9       16.37       21.34      7.98 o
  -6   1   9       18.41       25.77      8.30 o
  -5   1   9       48.68       33.97      9.21 o
  -4   1   9       39.35       39.55      9.60 o
  -3   1   9     1645.15     1552.51     55.07 o
  -2   1   9       78.27       91.68     13.00 o
  -1   1   9       23.23       39.11      6.92 o
   0   1   9       82.88       95.38      8.68 o
   1   1   9        7.06        8.54      2.47 o
   2   1   9       41.40       49.20      5.31 o
   3   1   9      198.85      234.35     24.65 o
   4   1   9       14.56        9.53      5.13 o
   5   1   9       85.65       87.38     12.72 o
   6   1   9       54.20       53.70     12.93 o
   7   1   9       97.82      148.13     23.03 o
 -10   2   9        5.97        5.52      6.68 o
  -9   2   9        2.35        6.84      4.89 o
  -8   2   9        2.51       -0.13      2.90 o
  -7   2   9       14.55       13.74      5.12 o
  -6   2   9       37.09       32.45     10.52 o
  -5   2   9      324.85      311.48     27.07 o
  -4   2   9       83.99       87.52     14.11 o
  -3   2   9      427.05      401.13     29.17 o
  -2   2   9        3.44        6.82      4.38 o
  -1   2   9      185.06      195.50     14.18 o
   0   2   9       15.33       19.41      4.68 o
   1   2   9       51.27       64.00      6.74 o
   2   2   9       26.62       31.01      4.06 o
   3   2   9      131.43      140.36     18.75 o
   4   2   9       21.06       21.50     11.93 o
   5   2   9       30.57       21.67      3.95 o
   6   2   9       15.78       18.11      7.64 o
   7   2   9        3.25       18.99     10.34 o
 -10   3   9        1.24        1.70      3.40 o
  -9   3   9        5.36        0.91      4.76 o
  -8   3   9       12.66        9.70      4.60 o
  -7   3   9       76.33       62.63     13.56 o
  -6   3   9       18.46       22.13      7.54 o
  -5   3   9       28.80       29.14      7.83 o
  -4   3   9        1.84        2.79      1.15 o
  -3   3   9      105.91       91.37     12.67 o
  -2   3   9       11.91       13.11      4.46 o
  -1   3   9       80.95       68.75      8.74 o
   0   3   9      108.17      117.92     10.88 o
   1   3   9       72.41       79.49      7.65 o
   2   3   9       55.19       59.46      6.12 o
   3   3   9       44.15       60.87     18.74 o
   4   3   9      404.70      428.82     50.99 o
   5   3   9        1.48       -7.27      6.64 o
   6   3   9       41.32       43.26     11.63 o
   7   3   9        2.06        9.50      7.70 o
 -10   4   9        1.10        2.07      4.34 o
  -9   4   9        0.29        2.99     13.44 o
  -8   4   9       25.59       17.71      6.84 o
  -7   4   9        0.15       -1.64      3.65 o
  -6   4   9      210.64      185.82     22.57 o
  -5   4   9        0.12        3.99      4.20 o
  -4   4   9       19.31       11.33     16.07 o
  -3   4   9        0.66        0.09      7.61 o
  -2   4   9       22.06       27.23      5.38 o
  -1   4   9        8.86        7.11      3.62 o
   0   4   9       14.40       11.09      2.82 o
   1   4   9       10.42        6.67      2.76 o
   2   4   9       60.26       78.16     13.32 o
   3   4   9        1.48       -0.03      2.04 o
   4   4   9       40.08       35.50     15.66 o
   5   4   9        4.09        0.91      4.68 o
   6   4   9        5.22        0.73      5.04 o
   7   4   9        3.13        7.06      6.31 o
 -10   5   9        1.69       -0.51      2.53 o
  -9   5   9       43.29       41.98      9.42 o
  -8   5   9       12.59        4.40      9.42 o
  -7   5   9        6.78       -0.19      5.10 o
  -6   5   9       35.71       37.57     11.47 o
  -5   5   9      640.02      586.17     56.15 o
  -4   5   9        5.18        1.14      2.30 o
  -3   5   9        8.64       11.51      5.22 o
  -2   5   9        0.65        1.36      1.98 o
  -1   5   9      279.02      296.33     22.98 o
   0   5   9       82.24       81.99      7.27 o
   1   5   9        1.15        3.44      2.53 o
   2   5   9       90.10      111.26     14.71 o
   3   5   9       34.11       34.89      9.06 o
   4   5   9        0.83       -4.25      8.88 o
   5   5   9       64.94       55.89      9.72 o
   6   5   9        1.84       -3.96      2.76 o
 -10   6   9       27.49       40.81     13.40 o
  -9   6   9        8.30       12.26      4.90 o
  -8   6   9        9.11       12.69      5.24 o
  -7   6   9       45.65       47.60     10.76 o
  -6   6   9      280.29      259.30     39.34 o
  -5   6   9      868.43      749.26     46.28 o
  -4   6   9      217.51      229.24     15.71 o
  -3   6   9       95.73      110.48     11.56 o
  -2   6   9        0.18        1.36      1.69 o
  -1   6   9       93.88       82.45     11.86 o
   0   6   9        5.37        0.54      1.46 o
   1   6   9        2.81        7.16      3.79 o
   2   6   9      117.42      128.93     16.39 o
   3   6   9       28.79       24.41      7.15 o
   4   6   9       34.56       39.66     10.30 o
   5   6   9       11.56        2.91      2.14 o
   6   6   9        1.75        4.41      4.87 o
 -10   7   9       14.96       17.12     10.32 o
  -9   7   9        3.51       -1.93      6.69 o
  -8   7   9       18.42       13.44      8.28 o
  -7   7   9        3.28        2.92      4.22 o
  -6   7   9        0.25        3.86      4.38 o
  -5   7   9        8.82       10.61      4.59 o
  -4   7   9       99.66       83.92      9.22 o
  -3   7   9       15.22       12.31      3.66 o
  -2   7   9        8.32        4.49      2.43 o
  -1   7   9       12.15       11.22      7.21 o
   0   7   9      125.15      127.71     22.22 o
   1   7   9        6.69        6.00      3.02 o
   2   7   9       26.31       31.88      8.47 o
   3   7   9        3.17        1.90      1.69 o
   4   7   9      202.66      208.68     26.25 o
   5   7   9       17.36       17.31      5.05 o
   6   7   9       26.41       29.24      7.86 o
  -9   8   9       24.66       11.95     12.47 o
  -8   8   9        0.96       -1.38      4.48 o
  -7   8   9       26.96       26.31     15.01 o
  -6   8   9       47.83       44.93     16.65 o
  -5   8   9       55.97       59.65     18.66 o
  -4   8   9        9.62        5.31      4.11 o
  -3   8   9       12.04       10.24      5.32 o
  -2   8   9        8.43       21.21      9.42 o
  -1   8   9        4.54        6.64      4.16 o
   0   8   9        0.13        4.68      3.78 o
   1   8   9       39.79       34.28     11.17 o
   2   8   9       49.02       50.02     11.13 o
   3   8   9        0.04        1.23      4.72 o
   4   8   9       21.42       19.55      7.94 o
   5   8   9        0.48       -7.29      4.86 o
   6   8   9        0.39        0.22      3.72 o
  -9   9   9       18.58       16.08      7.84 o
  -8   9   9        3.95       -0.33      2.52 o
  -7   9   9       22.49       16.73     11.69 o
  -6   9   9       62.50       80.88     23.14 o
  -5   9   9        3.13        1.20      3.16 o
  -4   9   9       90.54       82.42     21.25 o
  -3   9   9      159.23      172.86     30.07 o
  -2   9   9       13.71       15.63      9.88 o
  -1   9   9        0.05       -0.83      5.31 o
   0   9   9       43.66       65.25     16.93 o
   1   9   9        7.05       14.10      9.42 o
   2   9   9        0.02       -1.49      2.89 o
   3   9   9       15.93       14.97      5.34 o
   4   9   9       50.69       64.26     14.85 o
   5   9   9        4.52       -0.08     10.41 o
   6   9   9       12.19       22.69     10.56 o
  -9  10   9        0.31        1.20      4.97 o
  -8  10   9        2.52       -0.80      7.13 o
  -7  10   9      156.47      182.84     38.33 o
  -6  10   9       33.80       37.86     14.70 o
  -5  10   9        1.32        8.35      5.09 o
  -4  10   9       13.03       17.92     10.83 o
  -3  10   9        2.22        3.63      2.71 o
  -2  10   9       49.51       29.42     12.22 o
  -1  10   9       46.35       38.92     13.98 o
   0  10   9      183.75      180.57     29.66 o
   1  10   9       23.82       25.10     10.44 o
   2  10   9        3.77        4.06      7.20 o
   3  10   9        2.92        4.55      4.31 o
   4  10   9        8.00        8.00      6.34 o
   5  10   9       10.83       14.01      7.29 o
  -8  11   9       24.94       24.54     11.90 o
  -7  11   9       59.10       85.68     25.68 o
  -6  11   9       28.63       38.99     16.07 o
  -5  11   9        0.03       -3.81      2.54 o
  -4  11   9       65.96       74.45     20.73 o
  -3  11   9      208.76      196.80     33.79 o
  -2  11   9      193.33      171.79     31.17 o
  -1  11   9        5.95        4.20      6.40 o
   0  11   9       51.28       63.54     17.97 o
   1  11   9        1.05        0.83      3.85 o
   2  11   9      133.96      137.92     25.89 o
   3  11   9        2.80        4.91      8.32 o
   4  11   9       15.00        9.73      7.68 o
   5  11   9       10.04       10.72      7.20 o
  -8  12   9       56.80       72.35     23.73 o
  -7  12   9       83.79      113.23     29.06 o
  -6  12   9        8.47       13.61     12.10 o
  -5  12   9        0.01       -6.88      8.40 o
  -4  12   9       10.94       15.37      8.47 o
  -3  12   9        0.45       -3.19      3.63 o
  -2  12   9        0.34        8.26      8.45 o
  -1  12   9       38.98       50.55     17.07 o
   0  12   9       55.36       46.80     17.26 o
   1  12   9       34.40       31.43     13.28 o
   2  12   9        3.74        1.98      5.79 o
   3  12   9        5.82       16.95      6.95 o
   4  12   9        1.62        7.89      8.30 o
   5  12   9        0.34       -4.62      6.62 o
  -8  13   9       37.88       46.89     20.48 o
  -7  13   9       54.76       69.85     24.21 o
  -6  13   9        7.79        3.48      6.73 o
  -5  13   9       38.24       24.49     11.39 o
  -4  13   9        2.31        1.21      3.51 o
  -3  13   9        0.38       -4.21      6.15 o
  -2  13   9       29.78       38.36     15.68 o
  -1  13   9        2.52       -4.08      6.76 o
   0  13   9       26.57       28.10     12.47 o
   1  13   9      212.05      206.45     34.90 o
   2  13   9      181.24      187.86     23.67 o
   3  13   9       22.16       23.06      7.79 o
   4  13   9        0.08        1.81     11.10 o
  -7  14   9        7.10       15.39     14.29 o
  -6  14   9        0.04      -15.49     11.50 o
  -5  14   9       25.71       36.21     14.61 o
  -4  14   9        2.95       -5.27      9.39 o
  -3  14   9        3.62       -3.58      7.96 o
  -2  14   9        0.01        2.28      4.15 o
  -1  14   9       19.94       24.73     13.22 o
   0  14   9       17.54       20.39     11.61 o
   1  14   9        0.09       -3.05      6.09 o
   2  14   9        0.13        3.30      6.10 o
   3  14   9        2.85        2.75      4.59 o
   4  14   9        0.74       13.79      9.17 o
  -6  15   9       27.11       24.21     11.65 o
  -5  15   9       17.01       17.31     13.79 o
  -4  15   9       72.05       75.58     23.88 o
  -3  15   9        7.58       14.74     10.70 o
  -2  15   9      121.12      143.82     30.96 o
  -1  15   9        8.01        9.99      9.50 o
   0  15   9       42.72       45.63     16.21 o
   1  15   9      178.67      202.86     25.58 o
   2  15   9      166.91      186.96     24.76 o
   3  15   9       16.20       15.93      6.68 o
  -6  16   9        2.10       10.04     12.58 o
  -5  16   9        0.85       -2.79      7.85 o
  -4  16   9        2.84        6.96      5.12 o
  -3  16   9       20.09       21.15     13.81 o
  -2  16   9        4.67        2.92      7.22 o
  -1  16   9        0.32        8.90     10.20 o
   0  16   9        0.66        2.93      9.31 o
   1  16   9       25.80       30.93      9.90 o
   2  16   9        2.22        1.02      2.53 o
  -5  17   9        1.25        0.36      7.95 o
  -4  17   9       58.45       60.69     22.39 o
  -3  17   9        0.84       -1.06      1.57 o
  -2  17   9       49.02       62.88     23.95 o
  -1  17   9       28.01       28.52     14.26 o
   0  17   9       35.29       44.88     11.56 o
   1  17   9       26.63       35.47     10.66 o
  -3  18   9        7.08        2.92      7.54 o
  -2  18   9        9.65       18.84     15.17 o
  -1  18   9       27.60       20.20     15.42 o
   0  18   9        2.31        8.72     12.27 o
 -10   0  10        4.62       -2.16      2.09 o
  -8   0  10       52.34       31.24     13.80 o
  -6   0  10        2.55        1.45      2.30 o
  -4   0  10       65.79       68.52     18.21 o
  -2   0  10       15.30       15.00      8.13 o
   0   0  10       79.48       79.47     11.84 o
   2   0  10      178.62      190.21     31.96 o
   4   0  10       28.41       33.72     13.12 o
   6   0  10       76.26       80.48     23.11 o
 -10   1  10        0.24       -2.04      5.27 o
  -9   1  10       12.20        8.06      5.17 o
  -8   1  10        0.04       -2.92      7.77 o
  -7   1  10        6.72        8.08      3.58 o
  -6   1  10       13.51       12.89      5.05 o
  -5   1  10        2.60        3.71      2.54 o
  -4   1  10      189.70      169.25     19.81 o
  -3   1  10       12.47       21.47      7.88 o
  -2   1  10        0.14        1.49      3.82 o
  -1   1  10       81.58       89.79     10.82 o
   0   1  10        5.79        4.95      1.32 o
   1   1  10        0.07        2.59      2.02 o
   2   1  10        0.70       -0.39      2.56 o
   3   1  10        2.82        2.22      3.39 o
   4   1  10       70.73       67.15     14.33 o
   5   1  10        7.02       -2.59      4.76 o
   6   1  10        1.22       -5.26      9.17 o
 -10   2  10        5.83        7.59      6.92 o
  -9   2  10       51.77       55.52     13.86 o
  -8   2  10        3.65        3.19      2.03 o
  -7   2  10       39.75       50.55     12.30 o
  -6   2  10        3.80       -0.17      4.04 o
  -5   2  10      193.56      183.01     21.53 o
  -4   2  10      109.66      102.88     15.19 o
  -3   2  10      474.24      472.41     32.16 o
  -2   2  10        0.23        8.19      3.65 o
  -1   2  10       38.13       37.58      6.59 o
   0   2  10       17.27       20.53      3.69 o
   1   2  10      164.50      182.09     12.10 o
   2   2  10       78.77       89.95     10.66 o
   3   2  10       36.49       32.08      9.21 o
   4   2  10       85.72      106.96     25.25 o
   5   2  10       14.77        6.77      4.54 o
   6   2  10        0.91       -4.50      9.49 o
 -10   3  10        2.04        6.38      6.69 o
  -9   3  10        3.83        5.10      5.33 o
  -8   3  10        1.19       -0.63      3.58 o
  -7   3  10        0.44       -3.87      5.23 o
  -6   3  10        0.00        2.25      2.97 o
  -5   3  10       21.94       26.48      8.96 o
  -4   3  10       67.00       60.75     12.83 o
  -3   3  10       28.25       27.56      6.84 o
  -2   3  10        2.65        1.33      2.94 o
  -1   3  10        0.01        1.14      4.69 o
   0   3  10       21.71       18.94      4.88 o
   1   3  10        7.48       13.08      3.34 o
   2   3  10        0.43        1.85      3.89 o
   3   3  10       73.52       75.98     21.36 o
   4   3  10       75.00       78.38     21.35 o
   5   3  10       29.11       11.65      5.21 o
   6   3  10        2.95       -6.16      9.93 o
 -10   4  10        0.68        1.24      3.85 o
  -9   4  10        9.03        3.25     11.23 o
  -8   4  10        7.59       -0.52      4.93 o
  -7   4  10       54.47       61.08     13.28 o
  -6   4  10        2.41        2.16      5.02 o
  -5   4  10        7.16        7.60      5.60 o
  -4   4  10      162.20      152.54     19.41 o
  -3   4  10        5.22        8.14      3.89 o
  -2   4  10       41.28       45.43      7.09 o
  -1   4  10        6.38        3.03      2.19 o
   0   4  10       22.33       19.50      4.33 o
   1   4  10       97.80      106.67      9.59 o
   2   4  10       99.40      118.46     12.78 o
   3   4  10        9.34       15.85      9.54 o
   4   4  10       37.63       46.88     17.42 o
   5   4  10        1.33       -1.99      2.83 o
   6   4  10        9.10        9.12      5.49 o
 -10   5  10        0.42        4.27      3.64 o
  -9   5  10       10.05        7.89      7.52 o
  -8   5  10        2.06        5.25      2.12 o
  -7   5  10       15.93        9.85      3.45 o
  -6   5  10       39.30       30.02      9.10 o
  -5   5  10      168.50      156.41     21.93 o
  -4   5  10      162.33      171.85     14.24 o
  -3   5  10        6.74        0.14      2.99 o
  -2   5  10        7.35        5.19      2.83 o
  -1   5  10        8.71        8.69      2.13 o
   0   5  10       52.84       47.34      6.96 o
   1   5  10        5.53        7.87      2.39 o
   2   5  10       18.02       21.34      6.46 o
   3   5  10       90.53       93.92     24.40 o
   4   5  10       30.82       29.24     15.13 o
   5   5  10        0.00        0.03      6.96 o
   6   5  10        4.56        2.74      3.66 o
  -9   6  10        8.98       10.05      7.37 o
  -8   6  10       35.90       49.05     13.08 o
  -7   6  10        7.49        4.44      4.33 o
  -6   6  10       57.39       56.53     13.86 o
  -5   6  10       23.21       19.37     10.84 o
  -4   6  10       36.19       44.58      8.50 o
  -3   6  10        0.01       -3.77      5.39 o
  -2   6  10        0.94       -2.54      3.26 o
  -1   6  10       14.56        8.82      2.31 o
   0   6  10       17.55       23.44      6.93 o
   1   6  10        7.08       10.82      8.07 o
   2   6  10       27.85       28.15      7.68 o
   3   6  10       30.29       41.96     17.99 o
   4   6  10        0.63       -1.28      5.95 o
   5   6  10        9.42        4.76      5.65 o
   6   6  10        0.01        0.85      5.32 o
  -9   7  10        0.02       -0.65      4.06 o
  -8   7  10       27.37       31.73     12.41 o
  -7   7  10        0.65        3.54      7.87 o
  -6   7  10       12.25       13.10      8.11 o
  -5   7  10       64.83       54.75     18.24 o
  -4   7  10       64.73       58.57     17.34 o
  -3   7  10        6.24        2.71      2.29 o
  -2   7  10        0.09        0.58      3.29 o
  -1   7  10        0.12        0.89      2.25 o
   0   7  10      269.05      262.88     22.84 o
   1   7  10       12.40       13.04      6.15 o
   2   7  10        0.74        1.09      3.58 o
   3   7  10       65.46       62.82     20.99 o
   4   7  10        9.63        5.13      7.82 o
   5   7  10        3.19       -5.23      3.49 o
  -9   8  10        2.86        4.81      5.99 o
  -8   8  10        0.80       -3.22      4.89 o
  -7   8  10       26.83       37.79     17.65 o
  -6   8  10        6.63       10.70      8.38 o
  -5   8  10       21.02       19.86      9.43 o
  -4   8  10      125.23      103.42     24.30 o
  -3   8  10       71.33       73.14     19.42 o
  -2   8  10        9.42       11.28      8.32 o
  -1   8  10       10.48        8.27      5.85 o
   0   8  10        0.14       -2.24      3.07 o
   1   8  10        7.77        5.94      3.99 o
   2   8  10       48.03       64.55     12.93 o
   3   8  10       45.73       55.03     19.68 o
   4   8  10        7.91        4.29      6.82 o
   5   8  10       20.96       21.02      6.84 o
  -9   9  10        0.82        8.93     13.69 o
  -8   9  10        0.04        6.59     10.83 o
  -7   9  10       11.61       17.73     14.04 o
  -6   9  10       57.53       50.42     18.44 o
  -5   9  10       37.66       36.19     15.20 o
  -4   9  10       33.52       47.89     17.49 o
  -3   9  10        4.00       10.64      8.39 o
  -2   9  10        8.68        7.87      7.05 o
  -1   9  10        9.46       12.33      8.33 o
   0   9  10        0.17       -3.49      5.20 o
   1   9  10        4.68        1.92      2.48 o
   2   9  10       87.29      105.70     17.20 o
   3   9  10        4.09       23.65     14.06 o
   4   9  10       58.09       67.64     15.00 o
   5   9  10        0.01       -5.72      6.91 o
  -8  10  10       12.03       22.85     16.06 o
  -7  10  10       13.47       15.86     13.00 o
  -6  10  10       73.02       78.44     22.93 o
  -5  10  10        3.63        8.32     10.54 o
  -4  10  10      156.97      156.28     30.96 o
  -3  10  10       72.86       78.54     21.24 o
  -2  10  10        2.78       -3.92      3.38 o
  -1  10  10       81.47       66.82     19.90 o
   0  10  10       97.15       77.92     20.19 o
   1  10  10        0.00       -4.37      6.25 o
   2  10  10        4.42       18.92     13.14 o
   3  10  10        0.00        3.40      8.26 o
   4  10  10       14.23       11.20      4.19 o
   5  10  10        0.24        5.95      6.09 o
  -8  11  10       10.51       13.67     11.62 o
  -7  11  10       18.00       26.57     15.54 o
  -6  11  10        2.11        7.69      7.27 o
  -5  11  10        3.35        4.29      5.54 o
  -4  11  10        3.71       13.74      9.64 o
  -3  11  10        5.10       -5.56      4.90 o
  -2  11  10        5.27        2.28      4.60 o
  -1  11  10        5.29       15.13     10.13 o
   0  11  10        0.09       -5.38      5.33 o
   1  11  10       34.02       27.75      9.68 o
   2  11  10       27.82       32.18     13.17 o
   3  11  10        2.61        0.24      7.15 o
   4  11  10        1.68        5.40     14.16 o
  -8  12  10        8.75       -4.59      6.13 o
  -7  12  10        0.57       -0.59      3.43 o
  -6  12  10        4.31        8.67     10.42 o
  -5  12  10       12.88       16.38     11.73 o
  -4  12  10        7.51        9.74      5.33 o
  -3  12  10       21.75       22.88     11.37 o
  -2  12  10        2.79       -0.13      5.91 o
  -1  12  10       25.78       34.67     15.42 o
   0  12  10       48.11       44.29     15.98 o
   1  12  10       60.49       72.16     20.05 o
   2  12  10        1.86       -3.71      2.87 o
   3  12  10       19.61       11.16     21.90 o
   4  12  10        0.01        0.51      6.31 o
  -7  13  10        2.89       -3.24      2.16 o
  -6  13  10        4.34        3.16      5.05 o
  -5  13  10        1.19       -0.67      3.55 o
  -4  13  10        1.11        1.21      6.62 o
  -3  13  10       17.07       14.54     10.62 o
  -2  13  10        7.34        8.79      8.23 o
  -1  13  10        6.68        7.90      5.96 o
   0  13  10        6.13        6.14      6.98 o
   1  13  10        0.03      -10.09      7.68 o
   2  13  10        0.82       -0.59      6.45 o
   3  13  10        6.69       10.94      4.46 o
  -6  14  10        0.41       21.55     15.11 o
  -5  14  10       17.92       13.92      8.97 o
  -4  14  10       12.41       16.04     12.96 o
  -3  14  10       36.21       27.71     15.46 o
  -2  14  10       81.83      105.33     27.51 o
  -1  14  10       18.95       25.54     11.15 o
   0  14  10       13.94        2.57      3.51 o
   1  14  10        8.62       13.73     11.12 o
   2  14  10        8.44        9.27      4.88 o
   3  14  10       16.60       26.91      6.95 o
  -6  15  10        9.60       16.65     13.69 o
  -5  15  10        0.08       11.33     10.11 o
  -4  15  10       31.88       44.03     18.99 o
  -3  15  10        0.16       -2.26      5.52 o
  -2  15  10        0.75        1.59      8.99 o
  -1  15  10        0.04       -2.17      3.72 o
   0  15  10        0.12       -8.49      6.04 o
   1  15  10        1.79       -3.67      5.31 o
   2  15  10        0.87        2.36      4.51 o
  -5  16  10       25.97       44.66     20.28 o
  -4  16  10       38.45       73.36     26.02 o
  -3  16  10        8.56       11.91      9.83 o
  -2  16  10       19.86       23.14     14.23 o
  -1  16  10       14.36       20.84     12.41 o
   0  16  10       16.03       16.07      8.83 o
   1  16  10        0.00       -3.57      4.87 o
  -3  17  10        0.03        4.71     12.18 o
  -2  17  10        0.00        4.16      6.66 o
  -1  17  10        0.04        2.05      9.37 o
  -9   0  11        0.05       15.17     11.91 o
  -7   0  11       44.59       58.86     20.20 o
  -5   0  11       24.48       31.78     12.00 o
  -3   0  11      176.46      213.19     34.05 o
  -1   0  11        0.00        2.20      6.71 o
   1   0  11       37.98       50.44      9.80 o
   3   0  11       83.48       94.48     25.77 o
   5   0  11       31.94       25.81     11.38 o
  -9   1  11       16.98       10.96      7.28 o
  -8   1  11       10.04        3.90      3.89 o
  -7   1  11       12.52       14.13      7.29 o
  -6   1  11       23.77       24.70      8.64 o
  -5   1  11       42.53       39.82     10.96 o
  -4   1  11        9.25       14.60      7.16 o
  -3   1  11     1321.25     1378.21     56.46 o
  -2   1  11       10.38       12.10      7.79 o
  -1   1  11      191.74      186.52     15.67 o
   0   1  11        4.26        9.02      2.99 o
   1   1  11        9.62       11.18      4.30 o
   2   1  11        2.37        3.91      3.68 o
   3   1  11      106.44      109.35     18.92 o
   4   1  11        1.12       -1.27      2.37 o
   5   1  11       36.75       21.29      4.35 o
  -9   2  11        1.19        2.61      2.33 o
  -8   2  11        3.80        2.83      4.85 o
  -7   2  11        5.62        4.71      3.19 o
  -6   2  11       30.74       28.47      9.50 o
  -5   2  11       16.31       14.69      7.05 o
  -4   2  11      166.70      164.24     20.50 o
  -3   2  11        5.67       25.59      9.88 o
  -2   2  11      194.93      203.41     16.67 o
  -1   2  11        0.31       -1.06      1.43 o
   0   2  11        1.48        0.02      2.27 o
   1   2  11       27.63       37.13      7.61 o
   2   2  11       43.70       41.88     11.41 o
   3   2  11       50.74       59.88     14.77 o
   4   2  11        0.21      -19.08     13.51 o
   5   2  11        0.01        2.36      6.65 o
  -9   3  11        0.45       -1.67      3.45 o
  -8   3  11        4.85        4.77      5.06 o
  -7   3  11        0.75       -1.28      3.65 o
  -6   3  11        5.31        6.72      4.24 o
  -5   3  11       16.37       11.10      4.03 o
  -4   3  11        5.16        1.98      3.41 o
  -3   3  11       87.83       87.62     11.51 o
  -2   3  11        3.32       -1.42      3.18 o
  -1   3  11       18.12       14.05      3.90 o
   0   3  11       37.55       38.40      6.08 o
   1   3  11       13.27       19.46      5.62 o
   2   3  11        2.13        1.35      4.48 o
   3   3  11       40.90       47.55     18.10 o
   4   3  11        1.27       -6.41      9.08 o
   5   3  11        0.02      -11.10      7.40 o
  -9   4  11       22.95       29.68     10.29 o
  -8   4  11        4.40        2.63      6.49 o
  -7   4  11        0.99       -0.20      4.70 o
  -6   4  11        6.04       -1.37      3.04 o
  -5   4  11       15.85       11.68      5.48 o
  -4   4  11        3.19        1.45      4.21 o
  -3   4  11       25.74       24.06      5.65 o
  -2   4  11        0.06       -0.59      3.84 o
  -1   4  11       57.55       66.41      9.24 o
   0   4  11       21.41       20.08      4.89 o
   1   4  11        1.23        0.98      3.55 o
   2   4  11       25.74       42.81     16.55 o
   3   4  11        8.31       15.96     11.51 o
   4   4  11        1.46       -3.92      7.95 o
   5   4  11       13.89        7.37      5.57 o
  -9   5  11        0.19        6.41      5.72 o
  -8   5  11       21.95       34.30     10.95 o
  -7   5  11        9.95        3.71      4.04 o
  -6   5  11        1.40        1.95      2.56 o
  -5   5  11        0.39       -2.63      4.68 o
  -4   5  11       15.34       12.92      4.65 o
  -3   5  11       69.04       87.30     10.59 o
  -2   5  11       38.36       41.49      6.91 o
  -1   5  11      197.96      225.38     17.40 o
   0   5  11       93.29      100.57     11.05 o
   1   5  11        5.87        5.69      1.32 o
   2   5  11        5.40       10.64     10.66 o
   3   5  11       13.26       13.05     10.41 o
   4   5  11        0.14       -0.94      4.84 o
   5   5  11        5.81       -2.75      5.15 o
  -9   6  11       10.70       11.49      7.12 o
  -8   6  11        1.78       -0.68      6.97 o
  -7   6  11        1.50        0.78      2.85 o
  -6   6  11       17.53       14.85      6.51 o
  -5   6  11        0.11        2.71      2.33 o
  -4   6  11        4.97        0.99      3.72 o
  -3   6  11       17.08       12.71      4.97 o
  -2   6  11       28.86       27.04      5.94 o
  -1   6  11       45.78       55.70      8.72 o
   0   6  11        9.81       11.07      4.60 o
   1   6  11       46.41       67.18     13.59 o
   2   6  11        7.40       14.20      9.24 o
   3   6  11        0.10        6.43      9.39 o
   4   6  11        6.72        4.63      8.87 o
   5   6  11        3.99        1.75      5.25 o
  -9   7  11        3.52        0.71      4.96 o
  -8   7  11        3.92        6.15      9.92 o
  -7   7  11       84.65       73.05     17.15 o
  -6   7  11       13.82       12.10      7.68 o
  -5   7  11       12.05       11.21      6.07 o
  -4   7  11        1.18        1.62      5.18 o
  -3   7  11       26.34       19.31      9.30 o
  -2   7  11       49.28       53.95     10.49 o
  -1   7  11       23.29       17.05      5.34 o
   0   7  11       43.65       41.90      9.66 o
   1   7  11       83.16       97.22     16.12 o
   2   7  11        1.09        2.48      5.68 o
   3   7  11       10.69       19.25     13.01 o
   4   7  11        2.06       -3.78      6.12 o
  -8   8  11        5.08        1.68      6.16 o
  -7   8  11        1.45        8.18      6.65 o
  -6   8  11       45.19       44.27     18.73 o
  -5   8  11       56.31       52.48     19.55 o
  -4   8  11        4.88        3.03      1.72 o
  -3   8  11       10.09        9.17      8.03 o
  -2   8  11       35.16       40.08      8.83 o
  -1   8  11       11.04        9.64      4.34 o
   0   8  11        8.06       13.53      9.69 o
   1   8  11       25.58       18.22      7.50 o
   2   8  11        8.00       22.17     15.30 o
   3   8  11        2.29       10.93     11.29 o
   4   8  11       36.79       30.52     10.78 o
  -8   9  11        0.63        5.93      8.81 o
  -7   9  11       10.99       20.28     16.26 o
  -6   9  11       71.30       76.47     24.92 o
  -5   9  11        1.95        1.95      5.48 o
  -4   9  11        0.15       -0.73      4.69 o
  -3   9  11        0.78        4.01      3.97 o
  -2   9  11        4.71        0.98      4.85 o
  -1   9  11       93.42       95.78     23.03 o
   0   9  11        3.38       -2.16      4.35 o
   1   9  11       17.94       19.63      8.95 o
   2   9  11       14.86       18.43     13.13 o
   3   9  11       18.25       40.00     19.43 o
   4   9  11        5.41        2.92      5.37 o
  -8  10  11        0.00        0.34      5.96 o
  -7  10  11        0.01        5.41      6.52 o
  -6  10  11       90.11      121.62     30.35 o
  -5  10  11       20.34       27.47     14.10 o
  -4  10  11       11.04       12.52     10.20 o
  -3  10  11       12.36       16.07     11.54 o
  -2  10  11       37.02       33.46     13.89 o
  -1  10  11       29.23       30.08     13.16 o
   0  10  11        0.01       -3.10      8.20 o
   1  10  11        2.55        1.57      5.55 o
   2  10  11        3.43       22.93     17.03 o
   3  10  11        0.23       -0.98      7.54 o
   4  10  11        0.29       -1.26     11.16 o
  -7  11  11       19.00       34.76     16.30 o
  -6  11  11       47.80       49.55     19.21 o
  -5  11  11        8.24       -0.47      5.91 o
  -4  11  11       53.08       60.25     20.16 o
  -3  11  11        7.41        1.65      4.05 o
  -2  11  11       14.49       18.22     12.30 o
  -1  11  11       47.01       45.80     16.23 o
   0  11  11        0.52      -10.14      9.89 o
   1  11  11       52.29       64.26     19.35 o
   2  11  11       18.65       30.22     14.63 o
   3  11  11        2.04        2.92     15.91 o
  -7  12  11        0.30       13.78     13.04 o
  -6  12  11        7.45       17.60     12.04 o
  -5  12  11        7.88       14.34      8.94 o
  -4  12  11        6.58        7.05      9.83 o
  -3  12  11        0.00       -2.03      6.89 o
  -2  12  11       89.27       91.19     24.56 o
  -1  12  11        5.27       -1.62      5.81 o
   0  12  11        0.28       -5.16      7.02 o
   1  12  11        0.95       -4.77      3.74 o
   2  12  11       25.36       43.54     12.99 o
   3  12  11        0.54        2.01     10.62 o
  -6  13  11       13.48       39.03     19.98 o
  -5  13  11        2.91       14.10      6.88 o
  -4  13  11       29.03       37.66     16.86 o
  -3  13  11        0.11        1.62      5.13 o
  -2  13  11       10.05        8.04      7.30 o
  -1  13  11       14.16       17.84     10.88 o
   0  13  11        3.83       -2.72      5.43 o
   1  13  11       24.46       27.64     12.16 o
   2  13  11       77.84      131.15     17.55 o
  -5  14  11        1.59        7.52      8.65 o
  -4  14  11       14.02       18.16     13.36 o
  -3  14  11        0.90       -0.75      3.72 o
  -2  14  11        0.64        3.67      7.67 o
  -1  14  11        2.49        1.82      2.86 o
   0  14  11        5.44       -3.99      6.21 o
   1  14  11        0.00        0.32      5.63 o
  -4  15  11       10.76       -2.55      7.72 o
  -3  15  11        2.25        0.58      6.35 o
  -2  15  11       19.36       26.27     15.83 o
  -1  15  11        6.66       15.50     10.19 o
   0  15  11        3.06       -3.17      6.47 o
  -2  16  11        0.51       11.41      9.52 o
  -8   0  12        4.60        9.25      6.65 o
  -6   0  12       81.06       76.72     21.82 o
  -4   0  12      370.21      370.84     46.24 o
  -2   0  12        0.23       -0.60      6.77 o
   0   0  12        9.82        7.36      2.38 o
   2   0  12        0.04        4.38      3.64 o
   4   0  12       20.40       31.92     16.59 o
  -9   1  12        0.35       -2.45      3.91 o
  -8   1  12        2.10       -0.09      6.49 o
  -7   1  12        0.21        0.00      6.60 o
  -6   1  12       17.84       31.97     10.36 o
  -5   1  12       22.45       22.81      9.04 o
  -4   1  12      217.47      234.04     25.96 o
  -3   1  12       45.82       51.01     11.29 o
  -2   1  12       38.85       45.98      8.56 o
  -1   1  12       40.06       41.83      7.10 o
   0   1  12        7.00       11.08      4.17 o
   1   1  12        4.20        0.79      2.22 o
   2   1  12       82.38       75.52     15.96 o
   3   1  12        2.52       -0.08      3.79 o
   4   1  12        1.90        6.59      4.00 o
  -9   2  12        3.76       18.34      9.88 o
  -8   2  12        1.65       -0.83      4.77 o
  -7   2  12        5.18       12.06      7.87 o
  -6   2  12       43.57       35.95     10.22 o
  -5   2  12        0.08       10.54      5.92 o
  -4   2  12      217.21      242.81     26.04 o
  -3   2  12        8.26       16.21      6.16 o
  -2   2  12       69.69       82.90     11.45 o
  -1   2  12        9.94       13.22      4.23 o
   0   2  12        3.40        6.01      2.98 o
   1   2  12       42.14       52.98     12.59 o
   2   2  12        4.12        0.86      2.04 o
   3   2  12       23.33       22.95      8.35 o
   4   2  12       31.17       27.32     12.59 o
  -9   3  12        0.57        0.30      1.96 o
  -8   3  12       29.06       27.71      9.54 o
  -7   3  12        2.30       -1.46      1.53 o
  -6   3  12        1.20        4.55      3.95 o
  -5   3  12       10.16        8.74      4.46 o
  -4   3  12        0.45        0.44      2.29 o
  -3   3  12        7.40        3.96      3.63 o
  -2   3  12       36.35       45.32      8.39 o
  -1   3  12       37.22       44.85      8.02 o
   0   3  12        8.71        7.32      3.20 o
   1   3  12       16.56       18.61      7.13 o
   2   3  12        6.06        1.97      3.81 o
   3   3  12       10.77        9.23      8.00 o
   4   3  12        5.38       12.44     10.05 o
  -9   4  12        1.80       -2.98      2.45 o
  -8   4  12        6.01       11.84      5.05 o
  -7   4  12       28.59       25.73      9.77 o
  -6   4  12        7.57        7.69      4.81 o
  -5   4  12        8.59        7.06      4.14 o
  -4   4  12       12.86        9.89      5.86 o
  -3   4  12       19.77       31.29      6.69 o
  -2   4  12       10.27       15.60      4.59 o
  -1   4  12        2.65        3.01      1.88 o
   0   4  12        0.00       -2.23      4.30 o
   1   4  12        5.95        9.29      7.83 o
   2   4  12        5.09        4.24      6.28 o
   3   4  12       25.98       29.41     15.81 o
   4   4  12       13.75       12.49      8.74 o
  -8   5  12       15.92       26.08     11.35 o
  -7   5  12        1.35        2.18      4.77 o
  -6   5  12        8.42       16.42      7.21 o
  -5   5  12        0.83       -0.29      4.96 o
  -4   5  12        2.12       -2.11      4.51 o
  -3   5  12        2.95        0.76      2.88 o
  -2   5  12      254.70      311.77     21.73 o
  -1   5  12       15.39       20.53      4.86 o
   0   5  12        4.99        4.46      1.61 o
   1   5  12       27.93       43.38     17.32 o
   2   5  12       24.49       24.26     13.83 o
   3   5  12        0.00       -4.90      7.03 o
   4   5  12       45.12       82.02     26.99 o
  -8   6  12        6.63       13.48      8.38 o
  -7   6  12       54.52       52.53     13.72 o
  -6   6  12      159.49      155.09     23.58 o
  -5   6  12       43.99       42.86     11.75 o
  -4   6  12        0.04        1.87      4.40 o
  -3   6  12        0.20       -3.46      2.89 o
  -2   6  12       71.59       89.42     11.54 o
  -1   6  12        2.72        1.03      2.06 o
   0   6  12       77.47       94.12     22.10 o
   1   6  12       18.28       39.87     18.98 o
   2   6  12       17.49       25.96     14.34 o
   3   6  12        0.81        4.87     10.01 o
   4   6  12        5.87        1.23     13.64 o
  -8   7  12        2.30        9.05      7.48 o
  -7   7  12        2.61        2.82      6.90 o
  -6   7  12        0.00        1.33      4.20 o
  -5   7  12        0.25       -0.58      4.54 o
  -4   7  12        8.35        3.70      1.92 o
  -3   7  12        5.72        0.56      3.29 o
  -2   7  12        3.94       -0.41      3.67 o
  -1   7  12        9.50       16.04      6.16 o
   0   7  12        2.38       12.28      9.09 o
   1   7  12        5.53       17.21      9.25 o
   2   7  12        5.39       21.37     14.60 o
   3   7  12       19.92       17.45     14.28 o
  -8   8  12       11.12       19.91     11.02 o
  -7   8  12       30.49       33.51     11.34 o
  -6   8  12        6.83       -1.28      4.99 o
  -5   8  12        1.34        8.46      6.00 o
  -4   8  12        1.28       -1.28      5.04 o
  -3   8  12        2.89        1.12      3.75 o
  -2   8  12       10.48        3.73      3.87 o
  -1   8  12       27.25       25.45      8.63 o
   0   8  12       21.36       21.54      8.73 o
   1   8  12        7.06       16.73     10.27 o
   2   8  12        1.34        3.29      7.19 o
   3   8  12        0.63       10.24     11.26 o
  -7   9  12       15.63       40.86     13.40 o
  -6   9  12       21.74       29.23     10.81 o
  -5   9  12        6.37        2.93      8.07 o
  -4   9  12       19.69       27.87     14.16 o
  -3   9  12        0.43       -1.93      1.34 o
  -2   9  12        0.30        0.00      2.41 o
  -1   9  12       18.21        9.31      6.64 o
   0   9  12        6.95       10.54      7.83 o
   1   9  12        9.35       18.63     10.19 o
   2   9  12       15.65       28.28     15.22 o
   3   9  12        4.97        4.92     10.53 o
  -7  10  12        0.46      -11.57      9.38 o
  -6  10  12        2.91        0.46     10.46 o
  -5  10  12       13.97       22.32     15.39 o
  -4  10  12       22.48       25.87     13.28 o
  -3  10  12        2.82        7.13      6.68 o
  -2  10  12        3.75        4.70      5.51 o
  -1  10  12       55.04       62.69     21.31 o
   0  10  12       36.57       33.73     13.50 o
   1  10  12       35.74       46.33     16.94 o
   2  10  12       19.89       46.32     22.26 o
  -6  11  12        5.81       21.30     14.68 o
  -5  11  12       68.20       90.94     26.96 o
  -4  11  12       29.24       32.92     16.44 o
  -3  11  12       31.58       30.80     13.46 o
  -2  11  12        0.79       -2.89      5.52 o
  -1  11  12        6.45        7.68      8.11 o
   0  11  12       14.42       24.93     14.35 o
   1  11  12       48.58       64.00     19.61 o
   2  11  12        9.12       36.21     21.71 o
  -6  12  12       12.62        9.92      8.47 o
  -5  12  12        0.03        9.90      9.37 o
  -4  12  12        6.40        9.83      9.01 o
  -3  12  12        8.07       -0.03      9.42 o
  -2  12  12        0.04       12.40     10.13 o
  -1  12  12       20.25       20.91     13.42 o
   0  12  12        1.32        1.20      3.31 o
   1  12  12        7.30       17.34      9.63 o
  -5  13  12       17.76       16.58     10.38 o
  -4  13  12        1.33        4.81     11.55 o
  -3  13  12        0.30        0.33      9.94 o
  -2  13  12        2.03        3.83      4.56 o
  -1  13  12        0.10       13.19     12.16 o
   0  13  12       25.99       32.82     13.51 o
  -4  14  12        7.96        8.99     11.06 o
  -3  14  12        8.17       11.95     12.94 o
  -2  14  12       27.62       30.30     18.14 o
  -1  14  12       33.52       55.02     19.24 o
  -7   0  13        5.72        7.12     10.58 o
  -5   0  13       61.57       63.52     20.77 o
  -3   0  13        6.13        1.83      7.18 o
  -1   0  13        1.39        3.50      4.52 o
   1   0  13       58.32       62.79     20.78 o
   3   0  13       25.49       27.44     15.42 o
  -8   1  13        6.88        2.93      5.38 o
  -7   1  13       33.13       40.19     11.68 o
  -6   1  13        0.31       -0.27      6.24 o
  -5   1  13        3.75        7.76      6.30 o
  -4   1  13        6.06       10.31      6.90 o
  -3   1  13        0.31        1.96      2.29 o
  -2   1  13       16.88       17.96      5.45 o
  -1   1  13        7.25        6.87      3.98 o
   0   1  13        5.34        4.85      6.31 o
   1   1  13        1.73       -4.88      4.24 o
   2   1  13        2.61        3.76      1.92 o
   3   1  13        5.80        2.70      5.66 o
  -8   2  13        2.57        3.44      3.67 o
  -7   2  13        8.62        3.50      3.16 o
  -6   2  13        8.76        5.54      5.60 o
  -5   2  13       25.44       32.21     11.15 o
  -4   2  13       43.78       50.87     13.01 o
  -3   2  13       28.56       36.61      8.18 o
  -2   2  13        1.92        2.77      4.28 o
  -1   2  13        0.64        2.71      1.28 o
   0   2  13       20.61       24.74     10.15 o
   1   2  13       46.94       47.19     12.96 o
   2   2  13       28.74       24.28      9.05 o
   3   2  13       25.55       25.65      9.22 o
  -8   3  13       23.52       29.54     11.80 o
  -7   3  13        0.03       -1.11      4.96 o
  -6   3  13        7.95       11.72      8.01 o
  -5   3  13        0.18       -5.12      4.85 o
  -4   3  13        9.95       16.60      6.63 o
  -3   3  13       24.59       30.58      7.28 o
  -2   3  13        0.09       -2.51      1.67 o
  -1   3  13       15.23       16.35      4.49 o
   0   3  13       72.80       82.80     16.96 o
   1   3  13        1.08       -0.95      4.23 o
   2   3  13        4.23        2.29      4.58 o
   3   3  13        2.09        1.00      3.75 o
  -8   4  13        3.88       -3.19     11.16 o
  -7   4  13       26.25       29.05      9.94 o
  -6   4  13        0.33        1.72      2.97 o
  -5   4  13        2.21       -0.11      3.53 o
  -4   4  13        9.51       10.99      6.29 o
  -3   4  13        2.72        7.26      3.61 o
  -2   4  13        0.06        0.87      3.68 o
  -1   4  13       16.56       15.90      5.08 o
   0   4  13        0.03        5.23      6.59 o
   1   4  13       24.90       33.26     15.26 o
   2   4  13        0.15       -0.40      3.52 o
   3   4  13        9.13       10.09      9.73 o
  -8   5  13       12.57       18.72      9.74 o
  -7   5  13        4.64       16.85      9.11 o
  -6   5  13        0.57       -3.62      2.97 o
  -5   5  13        7.23        3.53      5.02 o
  -4   5  13        0.07        3.48      4.46 o
  -3   5  13        0.01        2.67      5.73 o
  -2   5  13       11.48       12.57      4.26 o
  -1   5  13        1.27        0.54      4.06 o
   0   5  13       95.62      122.00     15.45 o
   1   5  13       22.84       27.29     15.16 o
   2   5  13        1.17       -2.45      6.68 o
   3   5  13        4.35       -5.20      6.63 o
  -7   6  13        6.59        3.28      4.84 o
  -6   6  13        0.38        7.08      2.50 o
  -5   6  13        2.39        4.07      2.04 o
  -4   6  13       38.57       58.73     13.51 o
  -3   6  13        5.37        9.95      6.53 o
  -2   6  13        6.30       11.47      5.97 o
  -1   6  13       73.68       80.67     14.17 o
   0   6  13        0.10       -3.32     14.39 o
   1   6  13        0.31       15.51     13.21 o
   2   6  13        2.87       15.31     14.19 o
  -7   7  13        8.81       19.70      9.99 o
  -6   7  13        5.01        7.17      7.69 o
  -5   7  13       20.02       29.96     10.45 o
  -4   7  13        8.33        7.37      8.71 o
  -3   7  13        3.00       16.50      7.90 o
  -2   7  13        1.52        2.66      3.99 o
  -1   7  13       83.86       87.04     22.03 o
   0   7  13       49.78       71.15     19.52 o
   1   7  13        8.75        2.23      9.73 o
   2   7  13        8.90       12.14     12.22 o
  -7   8  13        8.75       15.05      7.05 o
  -6   8  13        0.08        7.76      3.76 o
  -5   8  13       38.86       29.57     11.58 o
  -4   8  13       30.64       43.06     12.99 o
  -3   8  13        1.53        4.98      3.70 o
  -2   8  13        1.83       -4.38      4.39 o
  -1   8  13        8.47       11.20      5.67 o
   0   8  13       14.85       24.81     11.49 o
   1   8  13        2.92       38.54     20.96 o
   2   8  13        4.76       13.89     17.10 o
  -6   9  13        1.02        0.87      9.69 o
  -5   9  13       40.36       41.13     13.84 o
  -4   9  13       12.86       12.64      6.12 o
  -3   9  13        0.63       -0.20      3.83 o
  -2   9  13        0.12        2.32      3.63 o
  -1   9  13        0.07        2.38      4.72 o
   0   9  13        0.49       -0.27      3.94 o
   1   9  13       15.86       51.04     21.80 o
  -6  10  13        0.00        3.09      6.24 o
  -5  10  13       35.23       25.40     12.80 o
  -4  10  13        4.59        4.17      2.11 o
  -3  10  13        0.14        3.06      5.16 o
  -2  10  13        2.82        6.27      5.50 o
  -1  10  13        2.25       -0.77      3.64 o
   0  10  13        1.21        0.88      5.67 o
   1  10  13       27.27       50.42     22.09 o
  -5  11  13        7.63        9.57     11.14 o
  -4  11  13        0.49        5.57      6.75 o
  -3  11  13        0.07       -1.97      5.32 o
  -2  11  13        3.51       10.18      8.08 o
  -1  11  13        2.92        4.14      1.87 o
   0  11  13       26.42       24.94     13.69 o
  -4  12  13        0.01        4.17      4.73 o
  -3  12  13        0.22        3.24      8.57 o
  -2  12  13        0.04       11.50     10.84 o
  -1  12  13       11.98        4.80      6.26 o
  -6   0  14       24.54       26.24     14.29 o
  -4   0  14       93.45       94.70     25.06 o
  -2   0  14        7.80        7.27      6.45 o
   0   0  14        5.97        4.59      3.91 o
   2   0  14       20.47       19.11     10.83 o
  -7   1  14        0.03        6.53      6.95 o
  -6   1  14        2.74        5.55      2.24 o
  -5   1  14        2.22        6.29      6.09 o
  -4   1  14      103.63      111.07     18.48 o
  -3   1  14        0.05        2.92      2.66 o
  -2   1  14       22.72       28.12      6.77 o
  -1   1  14        0.03        1.69      2.45 o
   0   1  14        1.16        2.63      3.84 o
   1   1  14        1.46       -1.82      2.96 o
   2   1  14       23.16       14.03      7.56 o
  -7   2  14        0.01        4.58      8.13 o
  -6   2  14        0.09        5.50      4.41 o
  -5   2  14       16.02       27.69     10.33 o
  -4   2  14       24.83       26.35      9.78 o
  -3   2  14        0.56        6.83      3.65 o
  -2   2  14        1.98        4.07      3.41 o
  -1   2  14        0.05        1.48      5.30 o
   0   2  14        1.35        2.44      8.35 o
   1   2  14       25.84       17.75      9.00 o
   2   2  14        5.03        0.61      3.52 o
  -7   3  14        1.25        6.49      4.95 o
  -6   3  14        0.03        4.49      5.60 o
  -5   3  14        7.57       15.29      6.66 o
  -4   3  14       37.41       37.12     11.63 o
  -3   3  14        0.50        1.33      5.08 o
  -2   3  14       24.68       30.68      7.79 o
  -1   3  14        3.54        1.75      2.62 o
   0   3  14        1.83        5.43     13.50 o
   1   3  14        1.64        3.44      1.76 o
   2   3  14        7.37        5.20      6.06 o
  -7   4  14        0.58        3.79      5.95 o
  -6   4  14        4.17       10.55      6.68 o
  -5   4  14       20.79       32.47     10.22 o
  -4   4  14        0.73        0.72      4.36 o
  -3   4  14        2.68        1.50      4.70 o
  -2   4  14       27.10       22.97      8.35 o
  -1   4  14        0.01        1.48      4.82 o
   0   4  14        3.85       10.42      7.52 o
   1   4  14       13.51       13.46      6.38 o
  -6   5  14        0.92        5.63      3.58 o
  -5   5  14        0.62       -2.53      1.69 o
  -4   5  14        5.08        0.41      4.62 o
  -3   5  14       20.85       25.74      8.64 o
  -2   5  14       28.54       39.50     15.32 o
  -1   5  14       16.67       15.48      5.87 o
   0   5  14        4.59        5.50      5.09 o
   1   5  14        0.23       11.91     12.36 o
  -6   6  14        2.41        6.64      4.57 o
  -5   6  14        0.06       -1.03      2.76 o
  -4   6  14        1.33        5.24      4.25 o
  -3   6  14        1.40        5.67      6.45 o
  -2   6  14        1.89       -2.86      3.62 o
  -1   6  14        0.06        6.90      7.75 o
   0   6  14        1.14       15.08     13.58 o
   1   6  14       12.85       53.81     22.57 o
  -6   7  14        3.62       12.47      6.18 o
  -5   7  14        0.05        3.55      2.00 o
  -4   7  14        0.91        4.10      3.57 o
  -3   7  14       31.22       23.74      9.91 o
  -2   7  14       14.39       12.50      6.55 o
  -1   7  14        1.05        3.24      7.21 o
   0   7  14       22.41       47.67     22.55 o
  -5   8  14        2.02        2.53      4.37 o
  -4   8  14        3.26        6.92      3.20 o
  -3   8  14        0.32       -2.46      4.11 o
  -2   8  14        6.23        4.67      6.39 o
  -1   8  14        2.78        6.90      6.61 o
   0   8  14        4.39        8.74     13.16 o
  -4   9  14        1.24        3.83      4.29 o
  -3   9  14        0.40        0.42      4.22 o
  -2   9  14        9.47       12.92      9.13 o
  -1   9  14        0.73        1.13      7.70 o
  -3  10  14        6.80        4.24      3.40 o
  -5   0  15      103.38      108.72     29.86 o
  -3   0  15        1.66        6.69      5.55 o
  -1   0  15        1.44        2.20      5.02 o
  -5   1  15        2.38        6.16      8.64 o
  -4   1  15        4.17        7.92      7.19 o
  -3   1  15        2.18        4.12      3.55 o
  -2   1  15        0.03       -1.31      3.03 o
  -1   1  15        0.22        2.72      4.71 o
   0   1  15        0.60       -1.22      8.47 o
  -5   2  15       49.36       48.59     13.75 o
  -4   2  15        3.92        8.14      4.04 o
  -3   2  15        7.98        7.57      5.65 o
  -2   2  15        0.00        2.95      4.83 o
  -1   2  15        3.49        4.26      7.45 o
   0   2  15       12.51       18.26      9.70 o
  -5   3  15        0.95        3.02      6.00 o
  -4   3  15       26.27       42.84     11.72 o
  -3   3  15        0.15        1.91      5.18 o
  -2   3  15        0.62        3.88      3.41 o
  -1   3  15        2.65        6.59      2.47 o
  -5   4  15       18.45       17.14     10.33 o
  -4   4  15        2.64       11.50      7.40 o
  -3   4  15        7.60       14.66      7.06 o
  -2   4  15        0.00        7.78      4.08 o
  -1   4  15        1.75        8.35     12.35 o
  -4   5  15        0.00        0.75      8.14 o
  -3   5  15       12.75       22.78     14.40 o
  -2   5  15        4.75        6.92     10.11 o
  -1   5  15        0.27       12.43     14.44 o
  -3   6  15        0.30        0.88      6.68 o
  -2   6  15        0.03       -3.08      2.87 o
 
